# Supplementary material for: Management of refractory disease and persistent symptoms in inflammatory arthritis: qualitative framework analysis of interviews with patients and healthcare professionals
Source: Rheumatol Adv Pract. 2024 Jun 10;8(3):rkae076. doi: 10.1093/rap/rkae076 (PMC11223812; doi:10.1093/rap/rkae076)
Supplement: rkae076_Supplementary_Data [file rkae076_supplementary_data.zip]

Archive with 5 entries (5 files):
- 23-218 Supplementary Figure S1.docx
- 23-218 Supplementary Table S1.docx
- 23-218 Supplementary Data S2 - Framework Management of RD.xlsx
- 23-218 Supplementary Data S1.docx
- 23-218 Supplementary Table S2.docx
