# Supplementary material for: Management of refractory disease and persistent symptoms in inflammatory arthritis: qualitative framework analysis of interviews with patients and healthcare professionals
Source: Rheumatol Adv Pract. 2024 Jun 10;8(3):rkae076. doi: 10.1093/rap/rkae076 (PMC11223812; doi:10.1093/rap/rkae076)
Supplement: rkae076_Supplementary_Data [file rkae076_supplementary_data.zip › 23-218 Supplementary Data S2 - Framework Management of RD.xlsx]

## Sheet: Both
		Risk/Perpetuating Factors/Triggers		Need for Patient-Centred Holistic Approach to Care, Diagnosis and Treatment						Discordance and Impact On Patient-Practitioner Relationship						Current Problems within Managing RD/PPES
	Participant	Baseline Clinical Factors: Treatment delay, High Symptom/Activity, Disease onset pre-biologics	Lifestyle factors, life stresses/responsibilities	Patient-centred care and targets	Involving other specialties/MDT	Importance of assessing/treating PROMs and Psychosocial Factors	Need for complementary non-pharmacological treatment	Patient (Re)Education: Disease and Self-Management	Need for adjustments/aids or adaptations	Clinical presentation vs Patient Perception/Experience	Differences in treatment goals	Managing patient expectations	Lost hope and trust	Difficulties/Differences in communication	Hopeful expectations/faith in medications and HCPs	Unpredictable/invisible disease
RA - RD	PAT1A			"doctors need to kind of listen, really listen to patients when they are trying to explain the effects that it is having on them"		"Or you know on the questionnaire it will ask you, what, how are you feeling emotionally or mentally, well what’s the point in asking that if you’re not gonna suggest how to (laughs) to manage it (Yeah). You know if you are feeling moderately, or, depressed or down or mildly depressed or down, what information can you offer me to deal with that?"	"I think it needs to be made more obvious the things that you can do to help yourself, kind of thing as well. Like advice that they can give you to help yourself to keep active and keep moving and keep your mobility, kind of thing."	"And actually it’s never really explained what it’s supposed to do for you. So right, you’re taking this medication and this is why you are taking it and this is the effect it is supposed to have on you or on your arthritis. And you know that’s, I’ve found that very frustrating because that’s never really been told, I’ve never really been told and if I have, it was years ago when I was a younger …	"so then I’m having problems with my hips, so occasionally I have to use a stick"		"So what they, what I’ve found is, like you fill out your questionnaire about your activity, they look at it, and they’ll be like mhmm yeah ok so blah blah blah almost like they are talking to themself. They won’t tell you, they won’t really speak to you about what they’re thinking in their head and what they’re seeing on paper and then they’ll be like ok so let’s examine your fingers. How does t…		"So my experience in the past, cos I’ve seen different ones so you never see the same one, so erm, I think that can have an effect sometimes because if you are seeing different erm like doctors, professors, whatever, they don’t really know your history even though they might have it in notes and stuff. They haven’t seen what the progress or where you’ve not made progress, so. That has been a bit …	"I don’t feel, it-you almost don’t feel comfortable doing it [asking questions or raising concerns] and that’s just because again you feel a bit rushed and you’re not seeing the same person so it’s like what is the point in telling them your concerns because you’re not gonna see ‘em again next time (laughs) so yeah." "It’s very hard to describe, it is really hard to describe the pain that you fee…	"I think you kind of, ultimately you just, you just want them to find some sort of combination that will put you in remission. So find something that works for you, that will you know, minimise the disease as much as possible without having to interfere with any of your joints in a surgical way, basically." "Erm I’m hoping that it will give me, like minimal, if not put me in remission really. Tha…	"And even though to everybody else you look normal, which is probably the most annoying thing is that RA is like an invisible disease because people look at you and think you’re normal but actually most of the time you are in pain or you’re feeling down because of it" "you can get, erm, a big, a bigger flare, erm. And so, if that happens, it’s then it’s like well I can’t come in to work today or …	5
	PAT2A			"I think they say because of the CRP, that they can tell whether er it’s ok or not, I dunno semi-there or but erm there again if you were to get the flu or I mean it’s been up to 149 with the CRP, so (laughs) what does that mean? (Yeah) And the DAS score, what does that mean? (Yeah) You know, really?"			"Self-help like hydrotherapy, which is the best thing for this disease to be quite honest than lots more other stuff. That’s what I think anyway because none of it seems to really work. You take painkillers. Erm I mean erm what’s methotrexate? It just lowers your immune system and I know it goes with all the others, but at the end of the day it’s a bit toxic. They’re all toxic" "Because if it’s l…						"So I’m hoping that it will work but over the years all those infusions were red liquid, yellow liquid, green liquid to me. Does it work? No. Really, it eases but it doesn’t, I know there’s no cure but you could say are they a wonder drug? No, for me no."	"when they do that form, you know the least amount of pain and you know. I mean hmmm (Yep), you can’t describe it on paper anyway can you."	"For the treatment? Well if it works, I’m hoping that it does." "When I see the professor, brilliant, you know you can discuss it with him, as I did before with [anonymised], the professor before. I always discussed with him, and he was good. And this new fella seems the same, he’s ok, he’s there. He knows, he can sort out, which is good. Going back over the years, [anonymised] exactly the same v…	"I mean erm you don’t know if it’s giving you a break or it’s just the way it is, or something in your body is erm making chemically that it’s ok for a little while but then it comes back (hmm). So you can have spells where it’s not so bad but even then (laughs) nobody would want to wish this on their worst enemy (hmm) because it’s horrible."	9
	PAT3A			"They just sort of say, you’ve got to really consider what you’re gonna do [about changing medication] cos it’s useless going on like this. You’ve got to make up your mind what you’re gonna do. " "I mean they don’t give me any other sort of advice. He leaves that entirely up to me. But I mean that’s fair enough because it’s no good, if he did I’d probably feel like I was being forced into somethi…							"He tries to talk to me more to take on these different things like. But I mean, I said to him, I said but it’s alright, I’m getting old, you don’t realise it’s a worry to me. If I were younger I would try these things. But I said as you get older you’re not so keen on doing that."				"Well really as I say the last one’s not really worked at all, the Humira. It’s just not worked, you know. So I haven’t really got much expectations of that one then the Simponi I couldn’t take because it affected me, you know, so I’m just hoping one of the others might really be better. No [expectations not met] but it’s not their fault like in any way it’s just that they didn’t agree with me, y…	"I can’t judge each day from the rest really because as I say, now today I could feel like I could sort of really walk and walk and walk and tomorrow I might not be able to get out of a chair, you know." "When I feel a bit better, or a lot better, I think to myself well I’m not going to waste the time because tomorrow I don’t know when it comes on. It could just come on just like that." "But I me…	11
	PAT5A								"[Partner]: She can only wear special, adapted, not adapted shoes but special insoles. Not every shoe she can wear, so that's…" "You’re writing me off! These are nice shoes and I can walk in them" "Although they have given you a little aid, a finger, little support has been issued from time to time, you know, like help you, they come up with ideas how to open a milk bottle. There is little things…						"I always like going to see the doctor but I know there’s certain things they can't do, you know, but very caring." "I think they understand when she goes for her three-monthly review, they know exactly by looking or feeling they can tell, erm." [Partner]	"Yeah, it would be up and down at times, yeah." [Partner]: "I mean, she was still taking that and had the bad effects, so, it’s to do with the way it comes and goes really. I mean, who knows how it goes. You get bad runs and you can get, flare up is the word, (PAT5A: yeah) flare ups. "	12
	PAT6A			"But sometimes it’s not always about like everybody in a whole, you have to look at the patient individually. "	"You kind of expect them to listen to you, to make referrals if need be to other departments, erm and yeah just to try and help you get through it. "					"Tocilizumab – after the first injection I wasn’t feeling to well, explained to my consultant, again: “I don’t feel very well on this one.” He told me I had to continue to try it because my inflammation had dropped to zero, even though I told him I was swollen and it really wasn’t working he made me keep taking, keep taking it, but it was the worst one. I felt absolutely awful on it." "From just …	"I have a very swollen foot, arch has collapsed, they’ve done an MRI, really bad damage. When I ask him to look at my foot because it’s got worse and I say I will take my socks off for you to see. He’s there and he’ll say no, no, no, we know what's going on, I don’t need to look at it. I come to London and before I even say anything, they’re asking me to take my shoes and socks off because they w…		"I think cos I've not had a great experience, I'm not, I'm a bit negative at the moment. I haven't had a great experience. I don’t feel that I was listened to. Early stages I don’t feel that they believed me, it’s always you look ok and it wasn’t showing swelling to start off with, but probably cos I've had a bad experience, yeah, it’s just made me a bit negative on the whole thing." "Then it’s t…	"I struggle with it, to be honest (laughs), it’s hard to tell someone how you’re feeling or what the pain is. It’s difficult to describe. I do struggle with that, if I'm honest. Again, I can't kind of, you say a pain, but it’s kind of, you do get sharp pain, but most of the time it’s just an ache and sometimes that can be worse than when you’ve got the sharp pain, cos the ache is there all the ti…	"I am, I am praying, if I'm honest, I am praying because it’s been a long time and you build your hopes up on these treatments and think they’re going to work: This is going to be the one. And then you just get a little bit down because obviously they haven't and it’s why me? Why is it not working for me? but hopefully, fingers crossed (yep) this is the only one I haven't done that is an infusion…	"and now I start to feel a bit nervous cos you don’t know how you're going to be every day." "It's hard cos people don’t understand, they think oh it’s just a bit of arthritis, you’ve got a bit of inflammation, but then don’t understand that you can't actually brush your teeth or you can't brush your hair and it affects your everyday life. You can't do the simplest of tasks. People don’t seem to,…	7
	PAT1B			"because I've had it a long time I think I know sort of what I’m doing. I feel like I know reasonably what I’m doing. So the doctors and nurses don’t patronise me by trying to tell me what they think I should or shouldn’t do. So I kind of, I bring to the, I’ll bring it to them rather than the other way around, which is, I think, a better way of erm, (hmm) that works for me, yeah. So they don’t sa…					"I don’t really notice it anymore because I’ve adapted my lifestyle around it. So, when I stay at someone else’s house or when I stay in a hotel, I can’t open the door, I can’t turn a key, I can't use the taps when I, so I’m very conscious that I’m fine in my own home because everything is touch sensitive and I don’t have things that require sort of manual dexterity. Erm, but it’s very noticeable…						"Don’t look on the internet, I think is always really good advice (hmm). That’s what people do. I have a great deal of trust in the treatment I’m being given. I don’t think, erm, I’m being given things that I don’t, I shouldn’t have. And I don’t, so I guess not everyone has that, erm, that trust...So I, even though I know, that the medicines are not very nice, erm, I trust that they’re doing the …	"even though it’s considered a chronic disease, it doesn’t feel like that (hmm) to me. They’re not saying: “Oh, in 5 years this will be happening” or whatever, like a cancer patient, I don’t know, I can't imagine, or renal or whatever, where there are clear things that happen. Cos I think it seems to me that it’s a bit arbitrary. Some people get it really badly and some people don’t and there's u…	11
	PAT2B	"I wish all these [medications] had come up when I was younger I would have, it stopped damaging a lot of my joints. Now I've had about 14 surgeries – all of them I wish I had avoided those if this [medications] had come out earlier"	"A lot of these things are stress-related. I think the biggest killer is stress (laughs), I think. (hmm) Erm, and, erm, I think your diet makes a difference as well sometimes. I used to eat red meat and all that, I just gave that up because I, I was told that it could cause a lot of acidity so I stopped eating that years back. And, a diet has a lot of, I know people say I should be not having dai…	"I wish they would listen to the patient because we know what we’re going through and I told them: “We make the best doctors, because we know what’s happening to us”. And really sometimes I know what works on me better than them. Like I said the Rituximab, the first time I took it I was terrible. Then I said to them: “Can I just have half?” and that worked, that was working on me and I wasn’t so …	"some of them will say: “Ok, let’s try with physio or something like that, or if, you know, if you have this problem, let’s do that.” (Hmm) But that’s majority after the surgery that I had to go for physios, it’s never before that (okay), it’s never before that, it’s after surgeries when I was having physio. I don’t think a Rheumatologist ever said: “Go for physio” or anything like that." "So rea…		"I'm trying to, erm, overcome that in the sense that I'm trying to do mindfulness classes so which might help a bit. But obviously the problem is still there, it’s not gonna be, “Oh when am I gonna finish this, Oh I still have to do this” I keep thinking that all the time. So with mindfulness they teach you to be in the present and stay for the present but I have always done that. I've tried to l…				"Sometimes they’re positive, sometimes I'm not very happy with them and sometimes they’ll say: “Oh, you wait ‘til you see us next” or they will say: “Oh your inflammation is not this high, you need to have 80% of flare up” and all that. And I think: “If you had 80% flare up, you won't be walking in here.”, you know, that’s how I feel sometimes. And if you have 80% by the time you have, how do you…		"And the thing is doesn’t help when the doctors change a lot, because I find they change a lot. Because you get used to one doctor and then you find the change, so you going back and that doctor’s asking you the same question again but they’re not reading your history and I'm sure they haven’t got time. I'm not saying they all don’t have that, I know they’re pushed for a lot of things but it does…	"I had doctors in the past who just not bother and I think: “Oh my god, I'm just hitting my head against a brick wall.” And I have to tell them: “Look I'm the patient, I'm telling you how I'm feeling, erm, rather than you telling me that it’s not this""	"There are some who have been really good. There are some doctors who have been really good and they would say: “Fine, let’s do this for you and let’s do that for you.” "		6
	PAT3B	"I think it’s important to get your diagnosis right because I, you know, I had a rough time erm with, erm, but perhaps, I think what I feel is I should have gone on a drug maybe when I was first diagnosed and if I had, maybe I wouldn’t be where I am now, but as I say, I don’t harp on that, but you know, I don’t think that would happen now hopefully, erm, you know, because there has been too much …			"I think they’re very good, I saw, I've only seen, I've only had a nurse-led one once and I thought she was great you know, yeah, I thought she was very helpful, you know. Saying what I could do to help my joints and we were talking about aiming to lose a bit of weight to take some erm, you know, some of the pain off my knees and suggestions she made for that, which I did, so, sometimes, you know…		"I, you know, to do what I can in terms of, like they know I can't really exercise, so, maybe erm, trying to do it in water or different small exercises. Dr [anonymous] has given me ideas of things I can do just sitting in the chair"	"I'm am glad we touched on NRAS because I think that they're a great help to people and everybody should join because it’s erm, you know, I've had help from them like in the early days where people would call me that had the disease or was just, that had had a drug that I was just starting on and, you know, the articles are useful, the forums."	"I can't walk far cos I use a stick cos my knees are bad" "I get ideas of things that I can use like turning the cooker on and sometimes I have difficulties with light switches, so, erm, I think if you ask, you can get most things answered"					"Yeah, always, always, raise any questions I've got, complete empathy from Dr [anonymous] or the people that work with him all seem to have the same attitude really."	"So, that’s when I started the rollercoaster of the drugs (hmm) and you know, went from one to another, erm, and then after the reaction with the Abatacept and I was, you know, very happy to meet Dr [anonymous] erm, but I didn’t have any great expectations because I thought: “I've reacted to every drug” erm, you know, I didn’t know what he could do, but I was happy to go and see if there was anyt…	"everything went from being hunky-dory to going downhill, which it always seems to be that way with me. I get where I need to go and then it all goes wrong"	7
	PAT4B	"I went to Indonesia for six weeks, erm, came back and then within a matter of weeks went down with appendicitis and they didn’t believe it was appendicitis and they got it just before it burst and then a year later I went down with rheumatoid and they now know that the appendix is very important in the immune system. So, in the back of my mind I do have this link, is there a link with losing you…	"I've got it written down: “I'm in a terrible state and realise that there are triggers to RA such as stress and diet and, to some extent, exercise" "again, that will all fall on me [caring for father] (hmm). I've got four brothers and sisters, but they’re all somewhere else (laughs) so it falls to me, so yeah, it’s. Sorry, I'm telling you all my emotional things at the moment, but, yeah, it does…				"managing to keep going with Hydrotherapy, fortunately, that kept me going"	"I just thought: “No! I can't cope with this. I've got to do what I can to help myself.” I think there is a responsibility of the patient to help themselves, not just trust it all to the researchers or even the drugs."						"I don’t think I do [describe symptoms] actually." "No, there isn’t time, is there? There isn’t time! He's got his questions, I've got what I want to tell him, having picked out the most important things, so we’re very much in the detail, in the minutiae of RA, which is, erm, not something I think that most doctors really want to hear about cos they know it generally, they don’t want to hear it f…	"You're worse, but you know you're going to get better cos they're gonna put you on a new monoclonal. So, that, it’s hope, as long as you’ve got hope, erm, I think the patient can cope. In the pre-monoclonal days, there was no hope."	"The strange thing about RA, which I don’t expect anybody to understand except people that have it is that the symptoms can change from minute to minute, certainly within 15 minutes to 15 minutes. So a trigger, such as food or stress can result in a joint becoming more painful or another joint that hasn’t been sore hurting within a few minutes, which does very much suggest an emotional erm cause …	8
	PAT1C	"I was working for a long time, at least 18 months with a severe flare-up, which I didn’t know. Erm, they treated me for carpal tunnel and all sorts of different things. Erm, it took a while to, erm, diagnose the RA, which I don’t know why it takes so long when it’s, you know, it’s a blood test. So, quite strange really. I mean, when I was being treated for carpal tunnel, the consultant there at …	"I mean, my friend, she’s a vegetarian, she reckons it’s to do with food, you know, and I don’t know, we eat quite healthily. Erm, I don’t drink, erm, I used to smoke but I haven’t smoked for what 15 years. So, I don’t think it’s the lifestyle of eating and drinking."						"Well, I had a, I had a walk-in shower put in last year, that’s been extremely helpful with a seat so you can sit down. I can drive if I want to go out, but, like I said, I only did 200 miles last year – I didn’t go far. Erm, I've got online shopping – that’s helpful"					"well, they don’t ask really [about symptoms]."	"I think they’re doing the best they can. Erm, the hospital I go to, the [anonymous] hospital, erm, all the treatments that haven’t worked, they’ve always tried something else."	"I think because it, you look, you can't see RA, can you? People can't actually physically see that, so they think it, cos you look ok, that you must be okay. I think that’s what, erm, affects me sometimes because I makes sure, throughout my working life I was a legal secretary so I, you know, I always took pride in me appearance: I've always dressed smartly. So I make sure even if I'm going anyw…	9
	PAT2C	"because before, erm, something didn’t work and half the time he didn’t know where to go because some drugs hadn’t been passed. That was the thing when all these anti TNF drugs came out, they weren’t always licensed, you know. So sometimes it was a waiting game"							"I wouldn’t, I didn’t want things in the house, I refused point blank, you know, I'm not having that and I'm not doing this but now I've got a chair lift goes up the stairs, I've got a walk-in shower and, you know, raised toilet seats and this, so there’s different things dotted around and things to undo drawers and all of that, that I never thought that I would need, you know." "Things that I us…	"Your bloods might look alright, you might feel ok, but it doesn’t alter what’s going on, it doesn’t alter that. It can only take the pain, which is, is great, you know, slow down the process a bit for you, erm, but emotionally it does make you depressed, it really does."			"Yeah, you sort of pin your hopes on this one’s going to work, erm, and either, you know, side-effects or it just does not touch the disease whatsoever, which sounds incredible when it’s a new drug or something like that, but it happens. It does"		"So, hopefully if this one [biologic] carries on that’s great but if it doesn’t then don’t worry about it, there are other things in place. So you get that confidence with that as well." "You know, you build your expectations up, right I’ll try this. There’s not anything over the years that they’ve given me that I've refused. I've gone with it."	"one day I might be able to do quite a lot with them or we might be able to go somewhere or something like that. Erm, but the, because the pain is under control at the minute, I can do a little bit more than I used to do, but, erm, it, it is the fatigue that takes over then, you know. But they know, they’ll sort of say look, we’ve planned this, what do you think? Would you be able to or? You know…	9
	PAT4C		"They then do me weight to see if me weight’s gone up and done cos obviously me weight can, erm, affect me arthritis." "I mean I've seen a dietician but that was because I was overweight at one time and they gave me a list of foods to eat and I said to them well are you gonna give me the money as well because the foods they were suggesting were, when I looked them up online, in shops, were more t…	"There are some good Rheumatologists and some bad ones. Erm, the good ones, well, actually like Dr [anonymous] he, erm, and there’s a couple others, they actually listen to me. They will say, you know, what’s wrong with ya? Then they will actually listen to when I have my say, as to where it hurts you know, what I’ve been, how it’s been over the last few months or whatever and they will concentra…	"But they need to be able to suggest that you go somewhere, not your own GP cos half the time your GP just puts you on anti-depressants. I think they need to be able, need to push you towards seeing somebody (yeah), erm, a psychiatrist or somebody to, you know, control, you know, help you with your, the mental side of it more so than the. They do a brilliant job on the physical side but they need…		" they already help on the pain side and the physical side cos it, you know, I mean, every time I've had an operation they’ve sent me for physiotherapy or hydrotherapy so they already do that part. I think there’s more emotional side that they need to concentrate on"	"I always ask ‘em, if I have any new medication I always ask ‘em about the side-effects, I mean, they always give me a leaflet (yep) to go with it, but I then do me own research on the Internet in any case, cos there’s only a limited amount they can get on those leaflets so. I don’t go on to wild Internet sites, I go onto proper medical websites and I see how it’s affected other people, in Americ…	"I've had to adapt me self to what kind of equipment I use. I mean, I sit in a single chair which I've had raised, erm, which I went to the council for. I've had a ramp built up to me front door by the council but, erm, a lot of things like, erm, me cutlery, I've gone onto the internet and bought ‘em, erm. And I can't lift a kettle up so I got one of these, erm, hot water makers so I just, I can …		"They’ll start looking at something else, you know, they’ll look at what they can basically see like me hands, cos it’s obvious with me hands that I've got problems with me fingers. And I'm thinking no, if it was me fingers I'd tell you it was me fingers, you know."			"But you don’t have a chance to say to ‘em, you know, look, well, if you do get a word in, to say look it’s me knee...Concentrate, look at the part I'm trying to tell you about."I’ll get one who’s, like I say, is trying to tell me what’s wrong with me and I know what’s wrong with me (yeah, course), you know, I want you to know what’s wrong with me and tell me what you’re going to do about it so."		"Sometimes I never know what I’m like from one day to the other (laughs). I can wake, sometimes, I mean, I can wake up some days and be totally fine, you know, no pain, no stiffness and then the following day I can wake up and think, you know, who’s hit me? (laughs)"	6
	PAT5C	"I mean this is back in the 80s of course, that I was an unusual case because normally, once you’ve got it, it’s, it progresses (hmm) and it progresses rapidly, but mine didn’t. I mean, I wasn’t, until, erm, 2006 really, erm, I haven’t done too badly. I did have some bad times and I could tell it was getting more painful, but it wasn’t, erm, I can't think of the word I want, it wasn’t so bad that…	"Actually, when I first started with arthritis it came after the death of me father when it kicked in, and I mean, I can't prove it’s that but it, it’s, but it’s happened again after my mother died and she died in 2003 and there seems to be a couple of year’s gap after both of ‘em died and then it kicks in (hmm). After my mother died, it just, it just went sky-high and it’s been like that ever si…	"I think they can't always think for you, cos they don’t know how you feel so until you tell them that I don’t feel this is working quite the same."								"I don’t expect it to be perfect, that’s sort of, that’s all I can't say. I don’t expect, I mean I can't, it can’t, it’s never going to go away, it’s just a matter of keeping it under control, so. "	"I mean, generally ok but, erm, I’ve thought quite highly of the staff at the [anonymous hospital], erm, as a rule, erm, but occasionally, erm, the, it depends who you’re seeing obviously but occasionally there's a, a, you get a feeling of disinterest or, erm, I don’t know whether it’s frustration on their part because it can't be resolved."	“I don’t feel as though I want to labour it, you know, the issue but he [husband] says that I should say it how it is. But, erm, if it’s really bad then I would say, but, erm, I don’t know, probably I do make, erm, don’t want to make a fuss (hmm), I don’t know (yeah).” "I suppose I don’t cos you don’t get asked those sorts of questions [about problems] mainly, unless they really, I mean the last,…	"I always hope that the next one will possibly be better than the last one (laughs). More effective or longer-lived (laughs) "		8
	PAT3D						"I've got some Hydrotherapy that’s been booked. So I'm hoping that that’s gonna help."		"I use a walking stick, I've got a scooter that I have in my car. Erm, so it doesn’t stop me getting about, I've made sure of that because I can still go out to the shops." "You just cope with it. The bathroom, I've got, erm, a seat in the shower. I've got, erm, rails in there. So that, you know, I know that I'm okay to, I can wash me self and dress me self (hmm). I’d dread to think what it would…					"That they listen and they do, I mean, the doctor I'm under at the moment, she’s lovely. She sort of, as I said to you before, she sort of knows how I'm feeling when I, when she talks to me. " "I just got to a stage where I thought well, no, this is not working as well as it was (hmm) so it’s up to me to mention it to them. But I mean, unless you mention it to them, they’re not gonna know. So tha…	"I often don’t really have to say very much because they’re so clever in, erm, reading people, shall I say, that they more or less know." "I hope in the future we can find a cure for it (hmm) that would be my expectation of it. And I know a lot of research is being done at the moment and obviously will continue to be done, whether that’s gonna be in my lifetime or not (hmm), I don’t know. But, yo…		11
	PAT4D			"Cos you can talk to the consultants and tell them (hmm) but they don’t know what is going on in your body (hmm). They can only tell by blood tests (yep) if it’s active, so they do a blood test and they go: “Oh yeah, your white blood cells are up it is a bit active.” But you as a person who’s got the disease know it’s active"									"sometimes I feel as though it’s a waste of an appointment (hmm) but, you know, that it’s just a waste of time going cos I didn’t get anything out of it"	"and it’s very awkward to discuss it to someone, but you know your body don’t feel right (hmm), it’s very awkward. I don’t know if that makes sense to you (yeah) but it’s, erm, not normal." "No, they just say to you like: “How are you feeling” and that’s it, they don’t go into detail or anything, no. No they don’t go into how are you managing at home (hmm) or anything, no, nothing like that."	"Obviously I'm worried cos you never know how it’s going to affect you and there’s always the side effects (hmm) when you’re changing over but I just try to think of the bright side and think: “Oh well, if it’s gonna work, it’s gonna work.” "		11
	PAT5D			"what I would really like, what I would really, really like is for, erm, for symptoms not to be so compartmentalised, so that, for instance, because my arthritis overlaps with needing to be under a foot surgeon. Erm, I find it really difficult that there’s really no way of looking at that as a whole. Now, don’t get me going about medicine cos I have a whole thing about medicine that you don’t nee…	"many people with RA have other physical problems as well and some stemming, as it were, from the, particularly some that will be stemming as a result of the RA and it’s simply not helpful to have them off into separate specialisms and then to refuse to think about them." "I think it would’ve been helpful if the national health had more relationship with things like Osteopaths, for instance. I me…			"I think it could have saved me a lot of trouble if I’d discovered an Osteopath a long time ago, but I always thought I shouldn’t go to an Osteopath and actually it’s been incredibly helpful going to one. So there may well be other things out there, I think there are other things out there actually and it’s very hit-and-miss whether you find out about them or not."	"shoelaces have been a nightmare but I've just discovered these ingenious devices. Erm, but they were a problem cos I wasn’t strong enough to activate the spring, I had to get my husband to do that to push the laces through."					"I imagine I probably give out fairly clear signals about what I want, I should think, knowing me I should think probably it would be quite easy for people to work out what I would want to talk about and what I wouldn’t, if that makes sense."			10
	PAT6D			"To be honest, I mean, I think Dr [anonymous] understands that I know my body better than anybody else and if I suggest something he always listen and then if I wanted to go and have some additional steroid injections into a particular joint or whatever, I'm sure I’d be there the same day, he would just do it. "				"they’re very good at the hospital at giving out leaflets and information. They always have, you know, whether a new drug, what they normally do is say this new is on the market. Take this away. Go and read the leaflets. Go and do your own research and then if you fancy switching let’s come back and talk about it and we see how we go about it."	"Just silly things as well, like I was really struggling with my ankles becoming very swollen and stiff but I started to buy these special, well their diabetic socks I think, they’re almost like compression socks but that’s really, really helped with that. So it’s just adjusting the way you do things." ": I mean obvious things like the availability of showers because it’s not always easy, if you'…			"first of all, to manage expectations – I think when you try something new you don’t want to overplay it cos all things won't work for everybody and I think as long as people know upfront that there’s, you know, there’s a chance this might work but don’t be terribly disappointed if it doesn’t."	"well everyone’s different but most people I think will trust the consultants that they go to, especially when they’re going to them for so long and if you, if they suggest you try something and actually nothing happens or it gets worse then I think that trust starts to go and then you start, you maybe don’t take your medication as you're meant to and you’ve got to do things properly, give it a d…	"“It’s difficult to pinpoint but we have fairly honest conversations and I think they get it.”	"I think, really sort of don’t give up, carrying on trying things because, you know, there are people around the world that are having, as I saw with Etanercept so there could be another one of those around the corner. So, whilst I'm doing alright at the moment in three or four years’ time they might find something else, which will be a whole lot better." "I genuinely believe that the specialist …	"I think the emotional side is really it’s difficult for people to see, but, and I walk with a limp pretty much anyway, so they don’t, that’s sort of second nature and people don’t question it, erm, I think it’s quite draining. So it’s difficult sometimes to, and you don’t want sympathy but, if you were in a wheelchair or you have a really obviously issue people might be a bit more sort of, cut y…	7
	PAT10D	"I was told that I had quite a severe strain of rheumatoid arthritis, I think I'm something negative, but I'm not sure, or am I positive – I'm not even sure, but erm. So like I've had friends who've been diagnosed with it after me, but they don’t even feel like they’ve got it because they were really scared that they were going to be like me when they were diagnosed, but they seem to have had it …		"That’s cos I think I've had it such a long time, erm, I don’t really kind of sit. I know my body, I know what I should be doing and I try and do that"	"If there’s anything I complain about, they’ll send me to a relevant department, but other than that it’s not, I wouldn’t say it feels like it’s a thorough MOT or anything like that, you know. "							"my expectations…I don’t have any with this disease, I just see if it works cos I know that it doesn’t work for everybody" "I remember my doctor saying to me we’ll hope for the best, but prepare ourselves for the worst. And I was thinking are you kidding me? (laughs) Why can't you fix me? But I understand more about autoimmune stuff and just how different people react to things and just like ther…		“So I just gotta like get on with it and I go to all my appointments and ask them what they want to know, but I don’t really sit there and go into my illness with them in depth, if you know what I mean.”	"I just feel that they're a great team down there. My original doctor, he retired and I loved him. He would even remember, he would write in my notes in the corner that I was taking my kids to the theatre and the next, I'd not see him for six months and then he’d go oh how was your night out? I remember you went to see that. And it’s just like wow. He was really old school, lovely man, but yeah. …	"cos I would’ve liked more kids, but they said that I would’ve had to come off my medication and that frightened me a lot (laughs) because I was so bad then and they said also that even though I might get better if I was pregnant, that afterwards I could like crash and burn." "cos sometimes I can feel really well and then I might get sick and not be able to take my meds for a week or two and then…	8
RA - PPES	PAT7D				"Erm, usually I'm listened to and if there's anything, erm, that I discuss with the, erm, my consultant she definitely will take it further, refer me to the appropriate clinic or, you know. For instance, if it’s physio cos I was having some problems with my joints and she referred me to the physiotherapist. They are very good in that way, in that sense. "		"Well, the, by referring me to the physiotherapy session, that’s what led me to the aqua aerobics, erm, I think they, water therapy treatment, which I found really, really good "							"I'm never rushed, you know, so I'm able to express my feelings and how I feel "	"cos I've been under the same consultant for years and, you know, she knows me quite well so it could have been general talking whatever, she used to, you know, make things come out in conversation. And likewise with the nursing practitioner. That’s one good thing, that consistency of having the same, erm, health professionals."		11
	PAT8D								"I have things that I can't wear anymore, you know, that I would like to be able to but I can't cos I’ve got to make things easy for me. I'm in the state now where I have elasticated waistbands (laughs) and the only thing I don’t wear is tights, and I don’t mind about that cos I do feel hot, so I don’t mind wearing those, they’re such a nuisance to put on (yeah), you know, and erm I don’t like th…					" Oh, I don’t tell them [about problems dressing]. I don’t tell them. I just get on, I keep saying to you, I just get on with it" "the doctor doesn’t ask me about fatigue" "recently it’s as if they’ve got all the time in the world for me and it’s so nice, you know, that you’re not thinking oh, he wants me to go now, you know, after 5/10 minutes I think, something like that (yeah). And they’ve got…	"But I’d say all in all I think (sighs) I count my blessings that I'm in the [anonymous] hospital, they are so good up there (yeah), they really are" "I expect it to erm be effective for a couple more years by the way things have gone in the past, maybe a few years, but as it’s such a good drug, I think it might be a bit more than five years and I'm very happy with it." "I just accept whatever th…		12
PolyJIA - RD	PAT4A		"It was fantastic. My Arthritis was not about (hmm), it, you know what, they say the hormones change. Yeah, it was fantastic, I have no other words, I felt great (hmm) even though I was putting on weight (laughs) and carrying this baby (hmm). But as soon as my waters got broken I never had contraction pain, I had Arthritis pain. My legs were killing me, the shooting pains in my shins, I could’ve …		"They’re already given me loads of help, hand therapy, erm, physio didn’t get back to me (hmm) so I need to sort that with the doctor. Cos I think physio will be good, yeah, especially where my back, my back’s hurting me now (hmm) and it shouldn’t be hurting me cos I'm just sitting here, erm, I think it’ll help with my back. "			"I would like more information on, what's that one called? (Tocilizumab) Yeah. Even though I’ve got the booklet, I just need to, I have to be re-told about things, just for it to stick, you know. That’s the same with the Benepali, I just started it, you know, and then I read the booklet about 4 weeks when I said everything was going well. I started reading it again and I was just like: “Oh, okay.…	"Even though I use an aid, I use a bottle aid, so it’s like a suction. Cos the hand therapy people, erm, cut me out a square of this magical stuff that they gave me. It’s still hard doing that, just being able to use an aid, you know." "yeah, it’s just, I literally can’t open up nothing, tins, bottle lids, I can't even cut up my own food, that’s hard. Even though I have an aided knife and fork, e…			"And that’s what he said (hmm) my first appointment with him was: “We will sort you out, we will find out what drug, and it will be a long process.” "	"No, because obviously [anonymous hospital] messed me about. And, erm, where the Dr was quite shocked about my treatment I’ve had from a child that have not helped me one bit...I never got no physio, no hand therapy. And I’ve got nothing offered to me to prevent things from happening like my fingers being disformed, growing like a swan and that. But he offered all those to me (hmm) so, which was …	"Cos, you know when you go in and think: “Oh this is what I gotta say.” And then you forget (hmm). "	"Yeah so the expectations here are much higher. So I know I could go to the doctor or the nurse and go: “This is happening, this is changing. What can I do about it? What can you do about it?” Cos they seem to know a lot more (hmm) about my condition than anywhere else has." "I know there’s other things I can look forward to if the next one doesn’t work and the next one after that (hmm). So somet…	"Cos they said: “[during pregnancy] It can either go slightly or go completely or come back even worse”. And I think it’s come back even worse (hmm)." "So with that, I’m getting upset now (laughs), it gets me upset (hmm), you know, cos people are actually realising it cos I've had people say: “Oh my god, I never knew you had Arthritis.” To look at me they would think: “Nah, there's nothing wrong …	6
	PAT6C		"if I'm stressed I flare up, so during exam season, erm, I have a massive flare because of stress"			"I think first off, I think that mentally, that should be spoken about more. I think emotionally, a lot of people think of a chronic illness and will only think of the physical pain."	"I think starting emotionally, I think, doctors feel too scared to advise on stuff like that, I think it’s still quite a taboo subject and any advice, whether it’s about lifestyle change, erm, or maybe if there was, I'd say the best thing that you could do for someone with this sort of illness is to get a group in the hospital who, you could go there on a certain day and all talk about it cos som…	"It was never really, when we were first, when I was first diagnosed I was never sat down and explained about the illness and my parents weren’t either, so it’s just sort of things that we’ve had to guess for ourselves." "Again, when I was diagnosed, but obviously I don’t personally remember it very well, erm, my mum and dad were just told oh she’s got arthritis, she’s gonna stay here in the nigh…	"I'm having to use a walking stick at the minute. I try not to cos it’s quite embarrassing for someone my age"					"but I don’t see, every time I go to the hospital I'm meant to see my nurse, but I don’t. I'm also not told about if my anaemia drops or anything like that. So it’s difficult to have a discussion with the people are in care of me at the hospital." "I struggle with it, to be honest (laughs), it’s hard to tell someone how you’re feeling or what the pain is. It’s difficult to describe." "Yeah I just…		"I also see it as a disability that is not always seen, it’s not always something that everyone could pick up on" "it makes it hard, especially if you were going to go on holiday, you might feel fine before and then when you get there, the pain that you’re in just determines what the whole holiday is gonna be like, so that makes it very difficult for anything – going out"	8
	PAT2D			"obviously if we are talking about swapping medication or anything like that err then yeah no absolutely they value, err or we talk about what my err opinion would be of that, you know would I be ok to try this out? That’s the kind of thing, that’s the kind of discussion that we do (Yeah, so it is a discussion?) Yeah it’s a discussion rather than them talking and me listening type thing."			"Definitely stay active, erm do like if you can do hydrotherapy sessions, they’re brilliant."								"My expectations of the current treatment, hopefully get back to erm get back to how things were when I was on the erm medication that was working really well. For example when I was on Enbrel or Infliximab, that kind of thing. I hope to regain mobility in my elbow, my shoulders, not complete mobility but you know improvement in...They have come from experience from taking these kind of medicatio…		12
PolyJIA - PPES	PAT9D		"And cos it was towards my GCSEs when I had this problem and I was diagnosed after three months, so as well as my GSCE exams, I had to take days off and it really affected my exams as well, my grades."						"Yeah, cos my dad like used some, cos my dad is disabled, he used to use some different equipment, equipment in the bathroom so that was useful for me as well when I had my joints in the beginning. So he had like for the toilet, he had this thing, it’s a handle on both sides so I used to use it to sit down, there’s handles in the toilet to get into the bath and out, that was useful."						"they’re really good cos they listen to me and they do like if I say I have lumps in my neck they do ultrasounds straight away or I've got pain in my hips and they do an MRI scan straight away. So, they're really good."	"And then some years were good and some years were bad, like I was good, like I was improving and then suddenly one year like no I’ve gone back to zero."	11
	PAT11D	"I think erm when I, initially, cos I was diagnosed at 2 and then I, erm, had a few steroid injections, went into remission completely and then I had glandular fever when I was 15 and it all kind of came back"	"erm I started a course at work, so I had extra kind of stress. Stress has always been a trigger for my arthritis" "stress definitely is, makes things worse and I notice that like if there's a time when I'm not as stressed, they are less frequent these symptoms."	"I wish I had followed it a bit closer myself because maybe I could’ve made my own parameters a bit more, if that makes sense (hmm, this is the target for me). Exactly, because although I'm not hitting, you know, their targets (hmm), that’s maybe for me that is low" "I think sometimes there's a lot more to be said for, you know, “Look at me and let me tell you how it is.” rather than looking at t…			"I've had some hydrotherapy, which was good."			"my bloods never change, and so that’s always been difficult to manage in terms of when to try new things because a lot of other people can, they can see it in their bloods. “Ok, your CRP is not coming down, so let’s try something else” or, you know, so that’s never happened to me. It’s difficult to have that marker of time and when to change and erm when to kind of escalate it. So, I think it wo…	"I find it difficult with the almost contradictions of what they’re saying, you know like, new joints being affected is a sign of deterioration, but yeah, actually, no, we don’t want to see you yet and we don’t want to give you any extra treatment and we don’t want to, you can wait two weeks. And I find it quite hard sometimes to process when it’s conflicting like that."		"I felt it urgent enough that I needed to go to A&E at one in the morning, their response to that was a two week later appointment, you know, that was frustrating for me and, you know, emailing in between that time, but it’s always difficult to get across what you’re trying to say in an email and when you're already sensitive and upset about things, you know, you read into things, like, no, I don…			"sometimes it does, like it is unpredictable, but a lot of the time now, there is some kind of thing I’ll know, like I do have some kind of pre-warning signs, let’s say. So, yeah, the unpredictability, other than kind of these last few weeks, but even still, when I had these infections, I did kind of expect that I would then get a flare-up. Erm, so yeah, it's less likely now that they kind of cat…	7
Consultant Rheumatologist	HCP1B	"And whether or not by the fact we treat people early, they don’t get the damage and if we continue to get capsule stimulation in the joint or something, that does mean we are making the disease more painful by earlier treatment." "So the ones who are sort of immunologically remain persistent (cough), stay active. I think you sense those from the outset, that they are people who tend to have very…				"the HAQ is capturing other constructs that’s not, that’s outside of articular damage but it’s also picking up mental health and (pause) it’d be interesting to look at the relationship between mental health and HAQ domains and if those have changed over time, to see whether those have a growing relationship between them." ": I think probably, one thing that I’d say, would be the PROMs data is pro…	"If someone comes to the clinic and they’ve got Rheumatoid and they’ve got persistent physical symptoms in the absence of inflammatory response, I’ll say: “So, I think some of the things we need to look at now to help treat you are: CBT or ACT, you know, sort of psychological interventions or physiotherapy”." "more holistic approaches that incorporate referral from psychology through to physiothe…			"That is definitely an undercurrent, there’s a sentiment I think in the clinics that you see people and you say: “Well, I've seen people who’ve had such worse disease, so much worse disease (murmurs of agreement).” The thing that makes it slightly harder though is in Rheumatoid, erm, you have this scenario that if you ultrasound people you often see there’s disease there that you don’t appreciate…	"So I think often there’s a disconnect sometimes between patient and clinician expectations. Part of this is a disconnect in how we describe things and part of it is a disconnect in what we see as a potential solution" "The clinical sort of paradigm of Rheumatoid is so drug focused that now there’s this scenario whereby (interruption). Erm, so what was I, so you have this sort of bit where the cl…	"with biologics there’s a lot of hope and expectations and that, they read online, they see other people’s experiences and they expect that they’ll get significantly better...I think they sometimes think is there something wrong with them or what’s different about this whereas actually it’s relatively common for patients not to necessarily respond to a biologic it’s not you know…"	"You run the risk as a healthcare professional being see as, being perceived as being judgmental when you see someone that, you know, you’re not validating their pain."		"You know them more, you see them more often. Probably have a slightly higher affinity to them, like cos you get to know them and you get to like them as people, erm. I think I'm generally lucky that I've got nice patients. Most of my part of I like and enjoy seeing them. Erm, and you know if you’ve got someone with refractory disease you see them more often. You may see them 5/6 times a year som…	"if you’d looked at someone’s HAQ in the 1990s and it was severe disability, you would attribute that to severe joint damage, whereas now it’s much harder to do that. There may not be any joint damage visible at all and yet they’ve developed, you know, disability."	6
	HCP2B			"So I guess that something that’s changed in our practice recently, rather than being so focused on, erm, objective numbers in the laboratory, that things are more important to patients so we’re getting better at capturing those but maybe not as good as we could be"	"obviously we try to treat them in a holistic manner and we’re lucky that we do have some access to, erm, physiotherapy and psychologists and psychiatry but actually the access to that is maybe not as good as we would like still (murmurs of agreement) but we send them to physiotherapy and they get a limited number of sessions or they go to see a psychologist and they get a limited number of sessi…	"I think things like PROMs as well to assess them is really helpful and, you know, finding out about outcomes that are really important to patients, rather than just their CRP or ESR, that doesn’t really influence how they’re feeling necessarily, erm, but something we’re maybe more interested in."				"It can be challenging when you see them sort of walk in reasonably okay and then it goes to get the examination (cough) and then the symptoms seem I guess out of proportion to, and I guess maybe part of that is, they want to make sure that we’re aware of the pain they’re in."	"Yeah I think yeah our views of whether they’re responding to treatment and their views can often be quite different I guess and that err erm that our views are very much that if the inflammation is under control the treatment is working and that we’re stopping progression of damage to the joints but err I guess what’s important to patients is how they function, what their pain levels, what their…	"obviously we don’t, we want to give them some form of hope as well, we want to make sure they know there’s a good chance they can get better and that the treatments we’re giving them obviously have a good chance of doing that. But at the same time you also want them to be understanding and realistic that their first treatment might not work. And I guess that’s something I always try to speak to …		“I've definitely had patients get quite irate with me for labelling something as pain and they’re like: “No it’s not pain, it’s sore”. In my eyes it’s obviously the same thing but to them it’s hard to unpick.”	"I guess new medication like JAKs have very recently just come along. So people who’ve tried everything, there’s something new that they haven’t yet tried so I think for those patients we feel maybe more hopeful"	"But I think part of it is cos you can't see pain and they just want to make sure we know they’re in pain and that they don’t want to downplay their symptoms for fear of not getting proper treatment and yeah." "I mean obviously you can't see pain and this is a problem that we frequently hear from our patients is that they look well, they’re often young, healthy people, they’re not walking with a …	6
	HCP2C	"I think possibly you do get a gut feel that the patients who have been slow to present and have got established disease for a long time without much treatment or control, I think that group probably are harder to get back under control. Erm, I'm not sure I have any scientific evidence for that."			"I think some of those patients we pass onto our specialist nurses who can give them a bit more time, but we don’t have any psychology time to give that patient group extra support, erm. Some of the patients we can pass over to the pain service, which does have psychology support, but some of them we can't because only half of our geographic area is served by the pain service."	"I do have quite a lot of belief that if patients are profoundly allodynic, then that’s a good indicator that there’s a pain syndrome going on as well. I do think about their mood, I do explore, and if all those things are not explaining what’s going on, then I’ll go on to explore where they are in life, what their social network is, what their influences are, where their strains and stresses are…	"I think that the psychological needs of the persistent group are unmet, erm, the amount that I can do in a clinic in 15 or 20 minutes is lip service at best, you know, I think some of those patients we pass onto our specialist nurses who can give them a bit more time, but we don’t have any psychology time to give that patient group extra support,"					"there are some patients where there are very few options left or the options that are left are unlikely to be helpful. Erm, and in those patients, erm, sometimes it’s having the discussion of well, your disease control is better than it would otherwise be. You have got a level of inflammation, but we haven’t got any sensible options left, so let’s live with what we’ve got. "	"I think if patients are in this situation where they have ongoing symptoms, you do have to work, for some of them, you have to work quite hard to maintain trust and I think that they can be more demanding."		"I try and keep some light at the end of the tunnel for them, so, often I will talk about new therapies coming online and that might be two or three years and then if they’re still active at that stage we can shift them over. Erm, so I try and keep a level of hope there for that patient group."		8
	HCP3C		"life stresses"		"it’s important to work with the MDT for those aspects, so physio, OT, podiatry, and engage specialist nurses in education and empowerment, to self-manage symptoms" "we try to treat that [Fibromyalgic RA], well, in a similar way really, but with less focus, obviously not focusing on DMARDs and biologics, but again focusing on the MDT side of it, trying to improve pain, mood and sleep, particularl…	"I guess we’ve also discussed looking at the other impacts in their life and making sure we’re optimising them, not just focusing on the inflammatory component, so pain, fatigue, deconditioning, problems, you know, doing activities of daily living"	"often we try what we call holistic care, so including mood, including sleep and think about non-drug ways to try and improve pain"				"I think that patients value different targets than those that are in the treat-to-target strategy"						10
	HCP4C		"You know, you may see people peri-retirement they suddenly manage much better once they’re not trying to balance work and arthritis and five other health conditions, so it’s not that their arthritis has changed, but their symptom reporting may"	"I think refractory in terms of symptoms is difficult because it depends on people disclosing the same sort of symptoms at each follow-up appointment and clearly, in part, that depends on the clinician asking for the right sort of symptoms."	"Sometimes my only role really is to listen to what the problem is and try and signpost them onto people who can try and help them both self-manage and offer other management strategies for dealing with those. In some ways my prime focus has to be to deal with their arthritis first and if we can deal with some of the other things as well then great, but that’s not, that hasn’t got to be at the ex…	"Recognising that people are polysymptomatic, measuring all the erm other important things and not basing everything on a DAS28 score"					"I think it depends, both patient and doctor can be frustrated by the limits of current treatment, but as long as people are realising that they’re working together for the same intended goal I don’t have a problem with that necessarily"	"managing patient expectations about what you may or may not be able to do to improve their symptoms is really challenging "			"but I think, as long as things are being done, they recognise that things are, you know, being trialled and changed and that sort of thing. "		8
	HCP1D			"I had patients who came to ask me, cos they had psychological problem, or a drama in their family and they booked their appointment saying that their arthritis is getting worse because they needed someone to turn to and talk about their problems (agreement) and was a way of expressing themselves."		"I do believe there is more to it than what we can see objectively and sometimes patients will guide us to understand what’s underlying their symptoms"		"I ask them is this pain as you had at the beginning when your arthritis started? Not exactly what I found in the examination but it’s kind of a variant question and I find it really, really helpful because they start thinking about how their disease is and they say not quite. It’s everywhere. It’s double ache. They already change their language, even if initially they came oh I'm convinced my ar…		"I have the experience through my ultrasound clinics because I get the refractory ones, the ones with chronic pain and I scan them on a weekly basis and it’s an interesting experience the disparity between what the patient describes, their belief that they have active disease, what I think when I examine them clinically and what I see after I scan in terms of having active inflammation with doppl…		"Many expect them to work very quickly if they don’t change from one day to another, they give up on them, they’re not doing anything. They’re not helping in any way. And sometimes bringing a bit of objectivity helps them rationalise the disease and the signs and the reason for giving them drugs cos it’s not easy"		"I have the impression that the way patients describe things describe their coping strategies and it’s very interesting how if you have chronic pain which you don’t cope very well and everything is probably exaggerated in terms of objective evidence and the way it’s described by the patients."		"It’s quite, I find it extremely heterogenous (HCP8E: yeah, I agree) and sometimes it’s not in any way predictable when you see someone, the way they would describe their symptoms and I don’t think you can be guided by any categories of diagnoses, of medication. Their experience, especially pain related to arthritis is highly subjective and can be described in any possible way actually."	8
	HCP1E	"Certainly in the adult world, the best baseline predictor of how someone is going to do long term is the HAQ, so that’s the, you know, the Health Assessment Questionnaire so, you know, it does better than joint counts, inflammatory markers, anything else, erm, as to how people are going to do longer term. Erm, and that, you know, it encapsulates, I guess, background function, background disabili…	"With postpartum as well. We’ve had a few adults whose JIA has genuinely been in remission for years who’ve then postpartum had fairly significant and long-lasting flares as well, I guess recurrent disease, but we call it a flare."	"it’s trying to keep track of what their goals are (agreement), however small they might be or equally however far-fetched they may seem. Just trying to personalise things. Well, how can we get you to manage to get out of the house or get to university, do whatever it is that is important to them. "		"Psychologically caused symptoms are just as physically disabling as physically derived symptoms, erm, and it’s, you know, it’s not imaginary or put on or (agreement)."											11
	HCP8E	"there’s reasonably good biological evidence, certainly for Rheumatoid arthritis, there’s reasonably good evidence that if you go in hard early with lots of drugs and then withdraw, you have less problems, but my worst refractory patients who we’re doing this special clinic for are extended-oligos who were born in pre-biologic era and they’ve just got dreadful disease and so we’re trying them on …	"that’s true through life actually even in established adult practice, people present at specific times. They’ll have put up with stuff for ages and they’ll suddenly, you know, I saw a teacher recently who I’ve looked after for years and has been absolutely fantastic and she just completely had enough with one particular member of staff who, erm, was being really, sounded really horrible to her a…			"If refractory is, if you don’t just take the medical thing about is there inflammation or not but if you talk about symptoms and all the rest of it, if you actually address the psychological and the social aspects of so-called refractory symptoms then you might do less biologic-switching."				"We’ve said refractory disease is a bit of what’s your objective measures, a bit of what you found when you’ve examined, and a bit of what the patient is complaining of"		"I now always say to them at some point you’re gonna come back to me and say your arthritis is the worst it’s ever been cos you're gonna have a flare on the biologic and I'm gonna show you how many active joints you had before the biologic and I predict that the flare will only have one or two joints. But you’ll, because you’ll now know what it’s like not to have arthritis you will leave a messag…	"There's a really fine line between you saying that you might not know that you can help, but still retaining trust."	"They tell you how they feel and then you ask the question when I examine you, am I going to find any arthritis? And the first few times you ask they often say, you know what are you asking me? But it’s a really important skill for them to negotiate treatment, partly cos it’s really helpful if they say it’s definitely my arthritis or actually, conversely I think this is my chronic pain. So I thin…			8
Both - Consultant Rheumatologist	HCP4D	"It’s hard to say because obviously we’re, you know, a regional, national referral centre, erm, but practice across different hospitals varies a lot so the state in which the patient arrives when they first come to us is really quite variable, as we’ve seen in the last week (laughs). You know, some patients will have had uncontrolled arthritis for six months or more and their local hospital will …	"As we all know, you know, determinants of health are far more than what drugs doctors give them or, you know, what medical centre they’re seen at, where they’re living, you know, affluence of parents and access to education, opportunities. And it’s certainly not my area of expertise but my feeling is that it’s those sorts of psychosocial factors that I suspect are a major determinants of why som…		"The non-inflammatory persistent pain group, I guess I feel less of a failure cos there's nothing I can do to fix it. They need the MDT. I feel bad because I feel, I think Psychology is all over the place. Physiotherapy is brilliant, Social work is brilliant, Nursing is brilliant but I feel to really serve that population we really need to up our game in the MDT, but you know, as a doctor I don’t…					"and then usually I say the first time, you know, cos you can pick up on the distress and everything and you can tell, I need to make damn sure there’s no inflammation there. So, I’ll usually get some imaging, then they come back and you break the good news to them, but it isn’t breaking good news cos it’s bad news to them because even though the scan says there's no inflammation there and it con…				"It’s interesting 15 or so years ago when I started, you know, I used to think the hardest conversation was telling someone they had arthritis, so, actually that’s easy cos generally they know they’ve got it and you can treat it, you can make them better. So the two most difficult conversations are, you know: “You don’t have active inflammation” but the other one is actually about what’s likely t…	"probably less than 2% of our patients, you know, who have truly refractory disease as I would understand it i.e. ongoing inflammation despite biologics, because we have so many biologics available to us, I think we’re intervening earlier. We are much better than we used to be even 10/15 years ago and, you know, certainly much better than 20 or 30 years ago at controlling inflammation"		9
	HCP3E			"that’s a challenge in the adolescent, if we haven’t got staff who can’t do that in a developmentally appropriate way and acknowledge that we’ve got concrete thinkers in the 16 year olds still. They’re not yet got that abstract thought etc. So, we may not actually be delivering the care in an appropriate way and engaging them"						"So you may have no inflammation but the disease is dominating their lives and not, they haven’t gone in to, you know, erm, sort of got on top of their disease or whatever, even in spite, so I think it’s the words we use...I think to date it’s been a very medical model that we say the disease is in remission, there’s no inflammation and yet you’ve also got a very, erm, disabled child – why? "			"We probably work a wee bit harder with them, keeping them engaged (agreement) cos you realise that it’s harder in a way for them to be convinced that you're doing them any good."	"But from a patient point of view, they, you know, whenever you say it’s not my arthritis, so you’re think I'm imagining it then"			11
Paed - Consultant Rheumatologist	HCP2E		"I definitely think lifestyle and parents, parental attitudes and family environment impacts a lot." "I've also seen some people after a long period of time, with their disease under control, having major systemic flares just as they’re transferring to adult services (agreement), you know, where you think the systemic disease had gone."		"the whole MDT team approach is absolutely crucial as well, it’s not just how we manage them, it’s management within the whole MDT team."	"I think also working with the psychological evidence. Going back to what you were saying about the high HAQ scores and likewise with us the high CHAQ scores that’s not just active disease burden (HCP1E: that’s coping strategies as well, about self-efficacy) and it’s not just medication, yeah, it’s all of those kind of things that’s we’ve talked about, coming to terms and that needs to be a resea…							"I don’t know, I don’t see that in the clinic. I don’t see that they lose trust."		"Yes, it’s more despondent like that (agreement) for me. I've never, I don’t know maybe I’m lucky, I don’t feel like they’ve lost trust, in fact quite the opposite a lot of them say well, we trust what you’re saying. And you kind of think well everything else I've suggested so far hasn’t worked(agreement and laughter)."		10
	HCP4E		"Yeah, so family’s experience of disease in other family members or, you know, family’s experience of pain due to other reasons. I suppose working as well and having your family members work or value schooling and those kind of things (murmurs of agreement) also impact."		"It’s also that we can't actually as doctors do much more unless the other parts of the package are accepted as well (agreement), so that’s the psychology, the OT, the physio, all those parts of the package also need to be accepted sometimes and they aren’t. We’re sometimes stuck in a situation and say well, there won't be one magic bullet for this, there will be several things that need to work …		"It’s in our mind as well you’ve got active disease that needs a change in the medical treatment but there's also the refractory disease which needs a change in non-medical treatments and that’s a different thing to treat and think about."					"Yep, managing the hope as well is quite hard because you think well, hopefully this one’s going to work and you have to go into it with a degree of hope, but you know there’s only diminishing returns with this."	"I think they lose trust in us as well (agreement) and I think that’s really hard because I always feel like they think oh you’re holding something back, you’re holding back a really good drug. And it’s like we’re not, we’re genuinely not."				10
	HCP5E	"Yeah delay in diagnosis and escalating treatment, I think. And I think if you treat them aggressively early on I think they don’t have a bad outcome. That’s my experience with them."													"I think when they fail drugs after that you can have sometimes an open discussion with them about the possible options and they actually become very open to actually, erm, going into clinical trials (agreement) and all these kinds of things. And so it makes me actually fight to get them clinical trials in our centre so we can give them options, erm, and that's what I did recently for Baricitinib…		13
	HCP7E											"And when you’re trying to manage kind of hopes that are raised by other things that we don’t have experience with, so CBD oil or dietary things (laughter and agreement) or, yeah, all sorts of other things that we’re trying to manage as well. We don’t have experience, but we’ve not got any other hope really either, so it’s very difficult to be very didactic about those kind of things too." "I'm a…	"I think patients respond differently. Disappointment feels like the overriding feeling in the clinic room (agreement) when you’ve had years of not really getting on top of the arthritis and I think some patients will, their hope is, they always hope for the next thing and it’s almost a persisting disappointment every new treatment fails is more disappointing and others just disengage and stop co…				13
	HCP9E	"If you don’t get it right, right at the beginning (agreement) you’re creating yourself a problem and actually as paediatricians are more driven because they want the better outcome now so that they stay better later "	"We do think family stress factor definitely (HCP8E: yeah, I completely agree) add on to how much they respond, almost whether it’s the medicine alone, those were the scenarios where you almost question actually, is medicine actually doing everything? (laughter) In those cases the kid is fine, the family, yes mum is fine, dad is fine – in isolation they’re all fine but as a family dynamic, broken…		"I think my only comment on that is really when it comes into that truly refractory arthritis, that holistic care is crucial (HCP8E: yeah) cos we know it’s difficult, they know it’s difficult so medicines alone are not helping and then that’s where the valuable psychology, rest of all the input, really valuable in this scenario because that’s the one thing that keeps them going. Psychology, suppo…					"We know they are taking it, we are just unable to control and often they just go I'm ok, I'm ok. And there's a girl who walks in with crutches saying I'm ok. With a big, swollen knee and a really red-looking ankle but for her when she presented she had like 20 joints, which were red and swollen, so for her, she thinks ok, probably this is ok for me. Not ok for me!" "And it’s very difficult, isn'…	“there is a small cohort who genuinely have got arthritis which we struggle to control. We know they are taking it [DMARD], we are just unable to control and often they just go “I'm ok, I'm ok”. And there's a girl who walks in with crutches saying “I'm ok”. With a big, swollen knee and a really red-looking ankle but for her when she presented she had like 20 joints, which were red and swollen, so…	"Yeah, kind of being open and then rather than telling [confidently] this is going to work for you. (laughter) Kind of [tentatively] I wish this is going to work for you but let’s both see what happens. And I kind of leave the door open for a bit until we get a grip on that."		"then the language sometimes when you know them well you kind of pick it up, actually you don’t look right. So, that emotional language is my key, even before I actually examine them I go oh actually, I've known you for four years and something about you just makes me worried and then you're digging and then you go to the examination and almost the language is knowing people does help and that em…			8
Adult - Rheumatology Registrar	HCP3B					"well, my feeling is the benefit of the PROMs is that you can kind of, that you can see change a bit more easily (agreement), although some of them don’t fluctuate that much (HCP2KCH: yeah) but like, it’s quite nice as like a measure that if you see them, cos there’s so many different people seeing the same person it would be great, if we’re seeing the same person every month or whatever (HCP2KCH…		"I would say that if we’re talking about the group that we’re cycling through different medications and struggling to kind of get under control of their active disease and escalating therapy, I think they become quite knowledgeable on all their medications and what our assessment is."		"I have people doing that with me, saying: “Oh I've lost so much weight, like, and I get really nervous at losing loads of weight.” And then I look and they’ve put on like 2 kilos since we last measured it (laughter) I see that so much. (HCP2B: yeah)."			"Yeah I agree, I feel like we probably have been seeing them for quite some time and in their perspective we’ve been failing to control their disease so they’re gonna, not all of them but I would say the majority are already feeling quite fed up (murmurs of agreement) and then it’s quite difficult to come in and say: “Oh, you know, I'm gonna give you another treatment.” Their response is obviousl…		"they are people who are coming back all the time, they’ve got a bit of continuity of care with the consultant and then suddenly they see this brand new registrar but then sometimes looking at them with fresh eyes and saying: “Actually this one isn’t working for you, even though you’ve been kind of on it for the last few years with kind of persisting, persisting, persisting.” Sometimes I think a …		10
	HCP4B			"I think it’s just about having a chat with the patient, about how they’re getting on, like: “How are you feeling?” I think you get, rather that the PHQ-9 score, I don’t find that that helpful cos I've already got an idea of where they’re gonna fall on that scale just by having a 10 minute conversation (murmurs or agreement) with them about how they are."		"I think it’s just about having a chat with the patient, about how they’re getting on, like: “How are you feeling?” I think you get, rather that the PHQ-9 score, I don’t find that that helpful cos I've already got an idea of where they’re gonna fall on that scale just by having a 10 minute conversation (murmurs or agreement) with them about how they are."				"Yeah, cos you do get people saying: “Oh yeah, I’m so much worse” or “I’m so much better than I was before” (HCP3B: yeah) but then you look back on their scores and you’re like: “Are you really?” (HCP3B: yeah)"			"you also have the people who sometimes, who seem quite angry so sometimes can be quite a difficult consultation cos their fed up with doctors, they don’t think we listen to them, erm, don’t trust us, don’t think we’ve got it right and don’t believe we ever will get it right. So they’re kind of quite resistant to discussions about new medications"	"Yeah I don’t know whether some of it is also a bit of a language difficulty when people, like when English isn’t their first language." “cos obviously we’re doing tender joint counts, I think people often don’t understand the word ‘tender’ (murmurs of agreement) like “Is this tender when I press?” - “No”. But yeah, “Oh but it hurts though”. Erm, so they, I think they struggle with that.”	"Cos we’ve got the people who are really kind of desperate for their next drug, wanting the next idea."		9
	HCP5D			"Whereas other patients, erm, you know, they, due to pain, for example, they, we can't control the symptoms they, you know, describe, a bad quality of life and, erm, it affects their function, work and I think this case is what we consider more refractory. I think it’s driven more by how the patient feels." "So I think every time it’s more of a negotiation with the patient and seeing, you know, w…	"The resources and also how the patients react to that is different. I had patients coming back after hand therapy and being like: “I don’t see the point of, why did you refer me there. They just gave me this, whatever, erm, stress ball to, erm, which I don’t use” or “I was using that anyway and it doesn’t help me.” Whereas other patients, they’re like: “(gasp) Oh they showed me this and that and…			"So I think that’s a big issue in terms of bringing things under control is making sure the patients are adequately counselled for, for what medicine they need to take and also they take on that responsibility of taking their medication." "They just have to be, you know, explained many times how to, how this condition can be managed and, erm, they can get also the wrong information sometimes from…				"generally you try to give hope to patients but I guess you have to be realistic as well, erm, and, and sometimes it’s helping them realise that things might take longer to, to take, to get better is important so they don’t think: “I'm going to start this medication, I'm should have felt better the next week” or something."	"One obstacle can definitely be, erm, how the doctors, erm, feel about the patients. For example, if they feel like hopeless already that: “Probably I won't have anything to offer cos, erm, everyone else has tried.” That’s an obstacle because you might be missing a chance to maybe find something you can help with. And the other obstacle is from the patient’s point of view that sometimes they’re n…	"I think especially in the communication with the patients you don’t want to complicate things that much in terms of high disease or low, you know, necessarily cos it might give the wrong message as well, erm, but, yes in, between professionals we might try to use the terms according to scores and things what we consider high, moderate or low disease activity."	"we’re lucky that we have a few choices now with medications so there’s usually another plan"		8
	HCP6D			"So, for example, you’ll sit and see a patient whose DAS is suggestive of remission and you’ll go: ok, that patient is therefore in remission and they don’t have refractory disease because in terms of treat-to-target you have hit the target, you’ve got them where you want them to be but when you think about treat-to-target the question is: well, what exactly is the target? Often with treat-to-tar…			"also think kind of patient support for patients is also useful in terms of this can be quite isolating and that your experience as a patient would be “This is my illness and this is how it affects me and I just have to work it all out for myself.” But actually, for patients to meet other patients (HCP5D: yes, support groups) to talk about how their symptoms occur, how they know when their proble…	"So education of the patient so that they know what to do when they run into trouble, erm, what they can do for themselves when they run into trouble." "in a chronic illness you can't treat it with that kind of degree of acuteness and so, I think HCP5D makes a good point in terms of self-management and things like that, is something you really would want to advocate for in patients." "I think edu…		"if you've got a patient who’s got Fibromyalgia or chronic pain and well-controlled arthritis and you examine them: they have no swollen joints, no tender joints, their blood tests are normal but on their VAS they’re saying things are terrible, erm, you would say that their arthritis is in remission, it’s not refractory arthritis (HCP5UCLH: hmm), it’s something else that’s causing their symptoms."	"And I think, erm, in patients where the line is a bit more blurred, perhaps their DAS has come down but they’re not completely there and you start ramping up treatment but the patient is actually feeling better and functioning better then you may get a bit of resistance to that understandably from the patient because, you know, they’ve actually hit their target and just because their DAS is stil…				"thankfully, like I said, that’s rare and is much better these days with the variety of biologic options that we have available but there are always gonna be a few that you can't get into remission."	"so with a fluctuating illness being able to plan a routine and obviously the subsequent knock-on effects that that will have in terms of social life"	8
Adult - Clinical Nurse Specialist	HCP2A		"Erm, socioeconomic status I guess is also an important risk factor, from my perspective, lower income, poor family support and/or higher responsibility in terms of family and social role of patients. Erm, we do often find some patients who might not be able to or wanting very, as much the treatment and disease process, if they got many other responsibilities running along and they might tend to …		"Pain clinic might sometimes be involved if there’s not much more we can, can do in terms. We don’t have that many patients, fortunately, that got to that point, but a few of them do need to get some involvement or ask the GP to manage their pain, their pain management, sleep patterns, depression " "we’ve got a lot of options in the trust, involving psychology, erm, programmes, CBT, AC-hmm (ACT),…		"without doubt cos when, everything else ruled out, erm, we know that there’s no longer point to escalate (hmm) treatment in terms of rheumatic disease management, but instead to try to work with patients to control their symptoms. Erm, mainly in a non-pharmacological way, although some drugs, antidepressants and the like, can help, but it’s a completely different approach than to treat the rheum…	"It’s difficult, it’s sometimes challenging to help them to shift the focus from the symptoms and from the rheumatoid and understand that their rheumatoid is not flaring, is not out of control – there’s something else that needs to be addressed in a completely different way and might not respond as easily as the rheumatoid might have done in the past."			"To understand and engage with us, because then pain becomes the focus, the symptoms become the focus. "	"It’s difficult, it’s sometimes challenging to help them to shift the focus from the symptoms and from the rheumatoid and understand that their rheumatoid is not flaring, is not out of control – there’s something else that needs to be addressed in a completely different way and might not respond as easily as the rheumatoid might have done in the past. " "So, it’s challenging and probably we faile…	"it’s more difficult to interact, erm, it’s much harder to interact with them, same thing difficult/challenging, it’s more challenging to interact without a doubt because, erm, from what I said before in terms of loss of hope, loss of trust on the professionals, on the treatment because they don’t see the results that they expected, that wasn’t met. And therefore they (pause) might be less, might…		"I normally, I obviously do try and put a positive spin. I know everyone does, but you know, there’s things, you know, they’re making so many advancements in treatment now, in research, you know, things are becoming more available all the time. You're in, you know, a centre with massive expertise with access to a lot of the things you wouldn’t have locally. I think you always need to give them ho…	"they have a certain pattern of disease where before, they were previously well controlled and suddenly the pattern changes, they might have had mainly feet involved, for example, and erm, then suddenly they got swollen joints in their hands, very severe stiffness in the hands or some swollen large joints like knees or elbows, that have not presented before."	6
	HCP6C		"they can normally link it to either a stressful situation or an infection that they’ve recently had"		"We can refer to physio and OT’s, erm, so if it’s just hand pain that the person’s complaining of and we feel we’ve had good results erm or we’re struggling to get efficacy, I can refer to OT to say hand therapy. Physio, we’ve unfortunately we have got quite a wait, so, I do refer to physio, but not as often as I used to because of the wait list, it takes a while to be seen now. We have got a pai…	"so we use the tools and we can show how things are progressing or, you know, getting worse with their scores and we can use them to explain to patients erm and if they’re getting, the scores changing and having improvement, but the symptoms aren’t we can put it down to other elements "			"They can do like hand wax things (hmm) and splints. They can then have equipment demonstrated to help with activities of daily living. The patients can adapt to how their hands have gone."	"sometimes when you’ve done like a disease activity score erm and it, you haven’t felt any active synovitis, they are querying why you haven't felt it rather than the fact that it’s not there" "when you’re doing like the disease activity score, they mark the patient’s VAS quite high (hmm), erm some of them can mark it a little bit higher than when they originally started even though they’re sayin…	"we have very low number who haven't taken any pain relief, so when they come in and you say: “Well, could this be a little bit of wear and tear and unfortunately, these drugs won't help with that.” (hmm). Erm, they aren’t taking any analgesics cos they want the biologics to do something for that (hmm) even if they’ve had like x-rays that have shown osteoarthritis, they’re still expecting our dru…	"so clinically managing them can be very difficult because you can only provide what their consultant’s directed (hmm) and they don’t see the consultant as regularly as they see us (hmm), so they’re wanting us to change things and improve things for them, but we’ve also got to think that it’s the consultant that can prescribe, not us, and yeah, we’ve got to wait to give the drugs enough time to w…			"I think because we give a lot of emotional support and we’re always available for patients, they do listen to us a little bit more." " I think the majority of the patients, cos they’ve been coming to us for like twelve or more months at that point, they know us quite well (hmm) and they know that we are trying to find a, you know, something to resolve it, rather than just fobbing them off "		7
	HCP2D		"And I think that age group in particular, they just do seem to be that kind of, a lot going on, a lot of stress, a lot of mood issues, personality issues anyway. So it’s a difficult group of patients cos I think in the older group of Rheumatoid Arthritis patients, they don’t have to worry about a lot of the same things."		"I know I struggle with is, you know, by myself and yeah, I've got a fair bit of experience and I've learned from MDT colleagues and you know, all the other professionals. I've picked up bits over the last 15+ years but I'm not a psychologist, I'm not a social worker or physiotherapist or occupational therapist."	"I now always include in my letter, and a lot of my adult colleagues have noticed it and people who’ve sat in with me, is I will always include sleeping, eating and drinking, school, mood, compliance to meds, whereas before it was always the clinical stuff, the assessment, bloods, whereas now that last paragraph is always covering that, cos I do think, personally and I know you do as well, it’s a…				"So, they fill in these questionnaires in clinic, you’ll examine and say zero active joints but they put their pain scores 8 or 9 out of 10 so what they’re describing is not what you’re experiencing" "And sometimes they’re not even looking at their arthritis itself are they, as you said, they're basing it on their tiredness, pain, mood, anxiety" "And also they find it very difficult to separate y…	"And what we think is good news is not always what they see as good news (HCP3D: no). They, as you say, burst into tears."		"So it’s about trusting you so I'm always very careful how I word: “Your pain is not due to your arthritis, that's really good cos then you don’t want to have any damage, but this is what we can do.” You have to try put a positive spin on it, so I do think it’s really important the language that you use, how you explain it, how you deliver what we’re going to do about it. It’s not as easy to trea…	"And it is about the language you use and how you explain it cos you’ll have people coming to see us and they’ll be like: “Oh, someone told me it was all in my head.” Where they’ve obviously been to see someone and they’ve not maybe used the right language they should have, whereas I’ll say to them: “Look, this is true pain but you treat inflammatory pain very differently to the type of pain that…			8
Paed - Clinical Nurse Specialist	HCP6E	"we talked to families about that though, that not treating properly, means that you’re, you know, it’s that snowball effect, isn’t it? You're storing problems for yourself in the future if you don’t crack it now."	"But all of the ones I find that I can think of that are in that funny cohort that we can't quite define, have all got really challenging family backgrounds, so there’s been domestic violence, family break-up, been a huge amount of that sort of thing in nearly all of them." "we often see with these young people they’re coming up for their exams, so they’ll have a flare at exam time. (agreement) a…				"You think that’s got to be your arthritis pain but actually no, it’s just that you're so unfit. We’ve got children that almost look chair-shaped because that’s what they spend their lives doing, sat in a chair. And I think we perhaps don’t do enough emphasis on the exercise and being normal and getting back to normal things."	"they start to define their lives by their arthritis. When you talk to them about what level of physical activity, they might even have come off treatment at this stage, [imitates young person] Oh I can't do that cos of my arthritis. Well, what’s wrong with your arthritis? Well, I've had arthritis. And it actually almost, their brain thinks now they’ve had arthritis, we’ve never told them they ca…		"we’ve got a girl that we saw last week, haven’t we, who does lots of sport, came in a gym, you know, a PE kit [imitates young person] I haven’t got anything wrong with me today, I'm absolutely fine. Two knees, absolutely swollen!"		"It’s about managing expectations (HCP1D: exactly) I think our training has changed a lot in the last few years in that we talk much more about the longevity of treatment"	"Or they complain by not attending, don’t they? They complain by disengagement, it’s that silent complainer that’s the worst really to engage with cos you know that they’re suffering at home in some way, shape or form but they just don’t want to face up to it."				8
Adult - Occupational Therapist	HCP7C	"So I suppose it’s about patients having that access to all the services where possible, or being referred to those services is probably a better way of putting it, erm if those services exist erm cos I've seen patients here who’ve been diagnosed years down the line and if they’d perhaps been referred through to us, OT or physio earlier, they might have coped a little bit better with their condit…	"I think lifestyle is got a big part erm. A lot of the patients, despite being told about smoking cessation will still obviously be smoking."		"We will refer on to other people, we work quite closely with the physio, so, if it’s somebody that we think needs to have more lower limb stuff, we’ll refer through to the physios. Erm if they’re having foot problems we’ll refer through to the podiatrist, I think you’ve spoken to our podiatrist anyway, so we can refer through to podiatry for assessment. Erm, if there’s any issues erm from our po…	"so whether the HAQ or something like that, but even then it depends on whether the questions that are asked in say like those patient-reported outcomes, whether they’re actually relevant to that patient (yeah) and I think that’s the difficulty when you're using standardised things like that, it doesn’t always capture everybody’s erm experience, I suppose, for want of a better word"		"Sometimes it can be the fact that the patients haven’t got an understanding of the condition and perhaps, sort of how to manage it, even though obviously they’re referred through to ourselves, nursing staff, sometimes psychologists, physio, to actually teach them how to live with their condition 24/7" "sometimes if it is that they’re having a change in medication and we’ve gone through, say show…	"It may be looking at splinting, so that might be an off the shelf splint, like a wrist brace or a thumb splint or it may be like a bespoke splint like a night resting splint" "it may involve looking at transfers, so do they need equipment for the toilet, do they need a bed or chair being raised, do they need to be shown different ways of getting dressed, being shown what equipment is actually th…	"I'm just thinking, we have had some people that, you know, that thought that the fatigue would go (hmm). I think sometimes they feel quite disillusioned because they’ve been told that their, you know, bloods and everything are looking good, but they’re absolutely feeling awful in themselves and struggling to cope with it. So, that makes it harder for them to actually accept and manage and move f…		"Some of them have got different expectations, so they’ll think that either having a steroid injection or going on some medication is going to completely cure the condition rather than actually keep everything at a manageable level."		"they don’t use the same sort of terminology that a medic would or an AHP would."			6
	HCP8C		"Erm and lifestyle, not wanting to change, still rushing around doing everything, not planning things, not taking the time, living quite a sort of stressed style lifestyle (hmm)." "I suppose it’s the concern about work, having time off work erm, but then it’s coping with work. Work is a big issue really because people still have mortgages to pay and that can add to the stress "		"So, if it’s outside our scope we can refer on to other disciplines. So, if someone comes in and says me feet are really bad - me feet are the main problem, then we refer to podiatry, for example. So, referral is one thing as well, as long as they're happy to be referred obviously"	"I think a lot of people want a little bit of counselling to be honest and a little bit, well, quite a lot of understanding and I feel that in occupational therapy we have the time to do this. It isn’t professional counselling, but it’s sort of basic counselling, not trained counselling"	"We can talk about pacing activities and using coping strategies, they can help to some degree, but it won't sort of, if the disease is not under control erm then they're going to have the ongoing symptoms no matter what lifestyle changes they make (hmm). It may help to some degree, but they’re not going to take them away."	"Yeah and it’s the joint education (hmm), how you use your joints naturally isn’t the way that’s best for your joints, so it’s having that understanding of not putting your joints through extra strain, which is adding to the pain"	"Sometimes we can show people assistive equipment and sometimes we can order that or people can go and some of the small sort of kitchen type equipment like bottle openers, jar openers they can go away and purchase those privately" "We show them equipment, we try them on and off equipment, like we might try them off a toilet frame, using a toilet frame"							"That’s a reason really more than, which some people do well in pregnancy, other people don’t do well in pregnancy and still they’ll have a lot of the symptoms of arthritis. "	8
Adult - Pharmacist	HCP5B		"Is it to do with modern life as well? In phones, and tapping on keyboards that 20 years ago not everyone did that all day long, putting more stress through your joints."										"Yeah I think erm from like my experience of the patients that are coming like obviously we are giving a lot of JAKs now at the end of the line. There is a lot of hope that is kind of lost as well so they don’t, like (imitates grumbling) ohh none of them have worked before. So I’ve seen that quite a bit actually."				13
Adult - Physiotherapist	HCP5C	"So we treat them and their erm inflammatory markers and everything return to normal levels (hmm), but, you know, within a few weeks they’re still reporting significant problems then it should be dealt with sooner rather than later. If you’re waiting to think oh well, we’ll come and see you in three months and if you’re still having a problem then we’ll deal with it. Erm, you know, the functional…	"Erm, yeah, outside life as well, other responsibilities, if they’re carers for other people, getting to appointments, going to clinic and things like that for follow-up, erm, that can have an impact." "whether that’s relationship break-down, you know, everything I suppose encompass psychosocial issues, so relationship break-downs, stress at home, erm, money problems if they’re unable to work"		"think about other treatments options, erm, you know, psychology, counselling, talking therapy, physiotherapy, occupational therapy, you know, podiatry or whatever (hmm) or even nursing drug counselling you know, whatever the bit is that we identify that they need a bit more support with"		"But in addition to that then they were on the ward and we had, erm, a team of physios based on that ward every day erm and they could get more input (hmm) and we had access to hydrotherapy pools so heat treatments. Wax therapies we did quite a lot of, on top of exercise therapy and managing any secondary musculoskeletal issues as well." "Like I said, the heat-based treatments, like hydrotherapy …	"with the initial group [RD] you’ll spend a lot more time talking about the actual disease process, flares, drugs, medical management type thing to make sure they understand exactly what’s going on and with the second group [PPES], almost moving away from that and just talking about, erm, symptom management and goal setting, goal planning (hmm) and their ability to cope with the impact that the s…					"I suppose it is a little different, come to think of it. I suppose you kind of got to get them on board and you got to build that rapport and got to make some kind of connection with you erm because you’re trying to change behaviours erm and encourage them to do things that will often be painful for them, so if they don’t have that trust in you that 1) you’re experienced, and you know what you’r…				9
	HCP7D		"it’s very interesting cos we tend to see them, you know, around exam time or stressful periods of their lives, then we will see flare-ups"		"I’ll manage them but they’ll tend to have a follow-up with the nurse and the medic as well. We will refer also to psychology if we’re having, it’s accepting that there’s a chronic. It’s very difficult for the young people and the families to accept that there is a chronic pain or chronic fatigue element to the diagnosis that is not going to be changed with their medication."	"probably more psychology input because, both for the young person and the family, cos it’s very demoralising and exhausting trying to, hoping for the next drug and then it’s not working and then oh my god, you know, what’s next, what’s next? So, so yes, it’s whether they have psychology input because it’s a rollercoaster of emotions and trying to keep them emotionally at a better level"	"So it would be just general mobility exercises, trying to maintain some strength, erm, we’ve had a couple that I've put in the pool as well, hydrotherapy, and that will be maintenance, like let’s not get any stiffer. Let’s not get any weaker. Let’s not miss too much school. Let’s try and, you know, sleep better. So probably give them more of structured timetable, erm, and talk to the family as w…	"As an adult they have time to commit and they have time to get into a routine, but they won't necessarily have that ongoing physiotherapy, so what we would do with the adults is, well, it’s interesting really, so there are groups, like NASS in adults. We’re doing a group here where they come in every Tuesday, they pay, I don’t know how much they pay, and that’s self-directed by that patient grou…		"Something’s wrong. You haven't found it. My medication’s not working. The symptoms got worse since I switched the medication. Erm, we need another MRI, we need another ultrasound because, erm, something’s wrong. So that’s a difficult, when they get to that stage, that’s actually quite a difficult group to manage.			"So, and then feel kind of, you know, sometimes they come and say no matter what I do, it's not changing, what’s the point? So there’s a bit of disappointment and dissatisfaction I thinkSo although it’s not a bad relationship, it’s not a, it’s not a relationship that’s kind of, it’s not a partnership that is producing good results, it’s a partnership that we’re still trying to problem-solve and i…				8
Adult - Podiatrist	HCP1C		"But then also it’s a matter of looking at lifestyle. It is mainly more on those active patients who like to say: “I'm not gonna let it stop me. I am gonna carry on.” too, you are gonna get those more problem type of patients who take more of your active sort of patients more than anything else, your too more active patients really (hmm)."		"Even though we’ve tried everything. Then I say: “Okay, let’s go down to surgical opinion, let’s see what the orthopaedic surgeon suggest.” But even then I know how they work, cos I work with the orthopaedic, erm, orthopaedic surgeon, I know that he will only, he will operate but if you’ve got a patient who says: “It’s not 100%, it’s not 10/10 pain every day of the week, it’s just now and again” …		"We do, we give lifestyle, we give pacing, we give footwear, we give advice on perhaps changing jobs, we give advice on if your feet are painful, just the simple stuff, perhaps ice or, erm, using a method whether it be ice or warmth, whichever one suits them best to try and reduce some of the inflammation over those areas. So yeah we do give that advice, we also give their traditional smoking adv…		"they have adapted their daily life due to the foot deformity, foot pains, they change their footwear."	"They’re looking at the, they’re looking at the patient and their DAS score is showing absolutely nothing, their ESR is fine, their CRP is fine so according to them, their DAS score is within normal parameters so they’re not prepared, they can't see that there needs to be any more further treatment, given on their behalf but yet from my perspective I know I've done everything and then I'm sort of…		"where they want to be 100% pain free (hmm) and then that’s difficult to manage because I know I've done everything I can do and I’ve tried to, we’ve had those explanations, those conversations about the medication this, that and the other. And it’s, it’s managing their expectations so that is the biggest difficulty" ", some patients their expectations is easy to manage – you can, erm, you explai…		"sometimes having difficult conversations with them but on the other side you still try and keep the relationship very open, very free, very, erm, very approachable "	"For my patients, for my follow-up, I have a 30 minute appointment (hmm) where we can sit in a chair and we have a chat, they’ve known me for, some of them have known me for like years so we have those conversations. And also they will ask questions regarding (pause), especially if they’ve had a consultation or they have questions over medications or what the consultant has said or this, that and…		7
Adult - Psychologist	HCP1A		"I think that early experience for some people is important, as in early traumatic, early difficult experiences, early experiences of illness"	"So, erm, I suppose you just have to, erm, be mindful of that, be open about that, you know, and really try to understand it from the patient’s perspective, erm, where they’re at in their understanding and try to meet them where they’re at, rather than try to force something on them that maybe they’re just not ready to hear, you know."		"So, erm, their everyday activities, how it’s impacted by the symptoms, erm, I would look at really detailed analyses of their daily life (hmm): when they get up or when they eat, all of those things. Erm, so in order to get a sense of how these symptoms are impacting their daily life. I would be looking to understand what, how they understand their symptoms and why they have, continued to persis…	"the people with, you know, pain that’s persisting despite no obvious inflammation, what they need is a de-medicalisation of their symptoms and a more biopsychosocial understanding of their symptoms and moving away from medications and I mean as in pain medications" "it’s sort of, it’s a bit like a rigged game in that the patients coming for, within a setting that is suggesting one treatment and …	"Erm, and encouraging them to, I suppose, raising their awareness for some of the, the ways that our mind might respond that’s not helpful, erm, so that therefore from there they can develop, develop the awareness of some of these barriers, which are psychological as well as physical. So that they can then choose to continue to do the things they want to do, even with some of the barriers that ar…					"I mean there is, there is a proportion of (pause) patients that we meet who, who find it just hard to get their head around why they’re seeing a psychologist (hmm). And on the one hand they want help but they’re still viewing things very medically and, therefore, it feels very threatening maybe to, to be, to be then encouraged to think about some of the other things that may be influencing their…	"I suppose one of the things I've noticed about this patient group is that sometimes they’re quite confused and I think sometimes maybe they’ve been, well maybe some of the messages that are being given to them aren’t entirely clear (hmm). So they’ll have things in letters that, it’ll be things like: ‘Fibromyalgia type-pain’ or, this looks like it might be, it might not say a bit, but so ‘there a…			8
	HCP6B	"You know, in terms of someone’s physiology, in terms of um, you know their kind of uh, stuff I was saying before, kind of attention to the pain. You know, there’s often, emotional symptoms can have any sort of relationship with the physical symptoms, could pre-date it, could be very much intertwined."	"where there are those kind of attentional, cognitive, emotional, kind of life circumstance factors, you know, it can make it so much harder to gain relief from symptoms. Even if the, you know, the disease activity goes low."	"I would be exploring the impact of the symptoms on, on the person’s life, on all areas of life. I’d be getting a sense of how the symptoms vary, if at all. What makes things better or worse, um, in terms of physical or psychological, triggers and moderating factors. I’d be interested in what they’ve been doing to, to try and cope, both in terms of adaptations and in terms of treatments. Kind of …		"I would be exploring the impact of the symptoms on, on the person’s life, on all areas of life. I’d be getting a sense of how the symptoms vary, if at all. What makes things better or worse, um, in terms of physical or psychological, triggers and moderating factors. I’d be interested in what they’ve been doing to, to try and cope, both in terms of adaptations and in terms of treatments. "	"CBT, um, and we would be looking at things like pacing, um, looking at patterns of attention and thinking, and goal-setting. Um, I do also offer mindfulness based cognitive therapy groups, they are mixed for people with any kind of long-term medical condition. I have had a number of people with RA and related conditions come through. Um, and those that have come through have tended to do well wi…		"often the visibility of it, um, you know, choices about whether to use, use aids to walk, that kind of thing. Um, and, you know often there’s quite a lot of discourse about being defined by the RA. "	"the things I would say would be more around the kind of not, not fully explained, um, and you know often they will have had conversations with their rheumatologist, well either my rheumatologist told me the disease activity’s low, but you know, but I feel rubbish. Um, so I suppose that the conversations I would generally have would be around that, kind of imperfect correlation, not fully explain…	"Yeah, there often is something about realistic hope, the, um, you know cos often someone will come in just, not always, but sometimes kind of wanting to be free of the pain, you know, my goal would be to get rid of this but for things to be as they are before. And often, there’s quite a big challenge around setting goals for therapy, um, that are realistic but also meaningful. Um, so change of f…	"I mean for me there’s something about kind of changing emphasis, because I mean clearly the biologics have had such a huge impact on rheumatological care, you know it’s fantastic in terms of what the overall expectations you, you might have, for someone newly diagnosed with RA, you know, so obviously it’s very real, hopeful messages. But I think there is something about, you know, acknowledging …					6
Paed - Social Worker	HCP3D		"my big thing I'm always listening out for certain sort of flags in my head. I'm always interested in whether they attend school, erm, and if they do, if they're a frequent attender, if they're home-schooled, things like that. I'm always quite interested in the kind of family make-up and who’s at home and what does that look like and can people get to appointments and why don’t they get to appoin…		"they take a holistic view, you know, you’ve got the medic who writes the medical bit, and then kind of the clinical nurse specialist or other people in the team do have a more holistic approach and just look outside the box."	"Yeah, and it’s not just about managing the pain, is it? It’s also about understanding the context that the young person lives in as well and having a good psychosocial understanding of that young person so you’ve got the pain and their disease or condition or whatever you wanna call it, that’s one thing. But also often if you find out a little bit more about family life, school life, friend life…	"there is something, isn’t there, about being sort of mindful, having a mindful approach holistically about a young person where people can sort of chip-in and share their views and think about things"			"But it’s not always the patient I would imagine, cos sometimes, certainly in MDT if cases are being shared sometimes your hear the parent’s voice louder than you can hear the young person’s voice (HCP2D: yeah, that’s very good point, very good point.) So there’s been a few cases recently that I’ve thought: “Oh, where’s the young person in all this?” and I think we all probably agree but it’s the…			"And even if you are giving them messages that you do believe the pain, same sort of thing, erm, quite often it might be that what they hear is actually: “Well, actually this scan or this imaging says things are ok. So, obviously they don’t believe me.” So, and that's really difficult, isn’t it? Erm, there's something about if you're not feeling believed, not feeling heard, then quite often that’…	"So it’s something about the language, so the language gives you the key to the door."			8
		38	27	33	31	36	32	38	38	36	41	37	29	26	22	34

## Sheet: HCPs
		Risk/Perpetuating/Predisposing Factors	Need for Patient-Centred Holistic Approach to Care, Diagnosis and Treatment		Discordance and Impact On Patient-Practitioner Relationship	Current Problems within Managing RD/PPES
	Participant	Role of biological processes	Checking diagnosis and further investigations/imaging	Optimising medications: current and future	HCPs struggle with not being able to "fix" or solve problems for patients, especially PPES	Lack of clear guidelines/definition/term or commissioning/service barriers	Lack of evidence to base management on	RD not common
Consultant Rheumatologist	HCP1B	"Genetics, gene networks"			"The other, the other sort of disconnect comes in terms of what you focus the treatments on and sometimes as a clinician if your focus is not on a drug, if you were to switch the focus and say: “So I’ve seen you today and what I think we need to do is to look at your, for me to listen to your symptoms” and just to say: “God, that’s tough.” And then say: “One of the strategies that we can look at …		"we cycle through so many drugs in some of these people and often without necessarily the most robust evidence of the last drug fail but maybe they didn’t tolerate it or they didn’t…" "I think there are definitely some knowledge gaps. I think we lack good enough biomarkers to be confident who’s not got autoimmune drivers for their disease, for their pain. I think we lack, erm, some insight into, …	"so in terms of the divide I would probably say two-thirds in the persistent symptoms, persistent physical symptoms, one-third persistent inflammation, persistent autoimmune disease."	3
	HCP2B	"So obviously some people just biologically seem to have a more severe disease phenotype, erm, so biological processes, erm genetics yeah".		"Yeah I guess it would be in support on the medication and making sure the compliance is good, we’d focus more on that aspect and, erm, yeah." "I think as well in research we do need to make sure that these outcomes included so rather than just focusing on disease activity, focusing on other outcomes like pain and fatigue so that we at least build up more of an evidence base to kind of say that: …	"I guess Fibromyalgia is the big one where lots of our patients with RA develop a sort of secondary Fibromyalgia and we know that there are some interventions that can improve outcomes but by a small amount and that, I guess it’s frustrating and I guess we feel like we’re failing the patients at times when we want to be doing everything we can for them, but, erm, it’d be nice if there was more we…				4
	HCP2C		"I think the other sort of clue in the difficult-to-detect-inflammation patients is ongoing damage when you wouldn’t expect it and, as I've said before, just occasionally using ultrasound to see if you’re missing subclinical disease, I think is, I do that more commonly than I used to. Erm, if I'm getting patients that, I mean, clearly if they’ve got active inflammation and I'm picking that up and…	"I think that there is, one thing which does interest me is the fact that there is so much reliance on biologics particularly from some of my younger consultant colleagues that people ignore the old-fashioned disease-modifying agents and they’re licensed for a reason, it’s cos they work. Erm, but the number of people that have been on eight different biologics, but nobody’s actually thought to tr…		"and I think it is to the detriment of our service that we don’t have [psychology] available . Erm, you know, I'm aware that that’s not just in rheumatology, these go across gastro and chest and, you know, neurology and everywhere and there are only a set number of psychologists, so it’s absolutely something, which I think is in the patients’ interest but how to actually supply that in an afforda…	"I mean, we don’t have personalised medicine in rheumatology, so certainly if I'm looking at a patient and going well, you're inflamed, what should I give you? At the moment that is luck of the draw what they get effectively, as to whether it links to what might, what is likely to control them, erm, and I think continuing work looking at what cytokine mix should suggest, which biologic is where w…	"Ooh, lots, ooh, you know, every week (Hmm). Erm, I think it’s at different levels. I think you have patients that, erm, are flaring and you try and treat them one way or another, I mean, not particularly for biologics, but certainly for some of the DMARDs, if you’re introducing them, you introduce them at one level of DMARD, which may or may not control them (hmm) and then you’re looking at incr…	2
	HCP3C		"If we come to the patients with fibromyalgic RA, in terms of assessment, again, history, examination, investigation, make sure we’re happy we’ve got the diagnosis correct, but I do tend to do, erm, use ultrasound imaging (hmm) in patients with lots of tender joints but I can’t see any inflammation and if that shows, erm, a small amount of synovitis or no synovitis and the patient, from my clinic…	"trying to optimise their drugs and making sure they’re taking them" "I guess the holy grail is stratified medicine where you, erm, profile someone’s blood, blood markers, genetics, erm, there’s the MATURA consortium trying to do synovial biopsies on patients and use that to personalise treatment, so I guess personalised or stratified medicine, however you want to term it, will be the holy grail"…	"it’s often a lot harder to treat, erm, there’s no great treatment for fibromyalgia"	"I guess the problem is that I don’t have a clear definition in my head of what I think is refractory disease." "But at the moment it’s very much a trial and error approach (hmm) and I guess the other issue is that a lot of the time we’re, erm, we can only use drugs within the agreed pathways (hmm), agreed with the local CCGs. So, you have to use drug A and then proceed to drug B (hmm) then drug …	"I mean there’s loads for inflammatory stuff, I mean, we’ve got oodles of drugs, haven’t we, coming out all the time (hmm), so I think we’ve got a lot for that, but I think with fibromyalgic areas, erm, there’s not a great evidence base. I mean, we often try things that aren’t, that haven’t been demonstrated to be effective (hmm) in clinical trials. Amitriptyline is often metered, but we know fro…	"it’s uncommon (hmm) that someone has a highly active disease despite trying all the different drugs that we’ve got (yeah). Erm, I've encountered a few cases, but ultimately, we’ve managed to get them under control (hmm) with more intensive drug treatment (yep), but that's very much (laughs) an inflammatory approach"	1
	HCP4C	"If we do sort of truly biologically refractory disease, I think there’s some people who, for whatever reasons, whether that’s genetic, whether it’s different cytokines driving their disease, age, gender, other conditions, have truly refractory disease, erm, and I think that's likely to be predominantly genetic factors and disease-specific factors, erm, you know, seropositivity, some of those thi…			"I think in some ways as a health professional, it’s frustrating because clearly, you know, you employ medication that you think should work and works in a lot of people and maybe get no response at all, then you’re thinking: “Hmm, you know, that’s slightly frustrating both for the patient and for yourself.”" "I think it’s almost harder to manage the symptom burden for people whose disease is not…	"we often don’t have the level of support you might want to refer people on to, on to psychological support or a lot of that ends up going back to the GP for you know, management of mood and that sort of thing, but as a rheumatologist you only see people intermittently and therefore aren’t the people to be able to manage that" "We don’t necessarily have the right services in place to cover that (…	"so for truly biologically refractory there’s a lot more evidence about what you should do and there’s so many more options that in some ways you’ve got a long time before you can label somebody as truly refractory. I think we’re increasingly recognising that as our management strategies for rheumatoid arthritis for the inflammatory elements have improved, we’ve got a whole pool of patients who o…	"So if we think about the proportion of all the adult RA patients that I look after, I would say between one and, maybe one percentage have got truly refractory disease."	2
	HCP1D			"Sometimes I talk to my adult patients, especially if they have cycled many drugs and we simply, objectively discuss, there is only one drug left and this is a mini-flare. How do you want this flare to be managed? If you want I can switch you to the very last drug I've got and there is no guarantee that there’s gonna be another one licensed in 10 or 15 years or do you want to manage a mini-flare …	"I do think it’s our tendency as health professionals to fix people, to kind of offer a drug as quickly as possible and it’s why we switch medication rather than exploring other options or engaging the patient. Sometimes the work that needs to be done, should be done by the patient rather than by us if there are other causes for the refractory symptoms."		"the evidence we have for antidrug antibodies is not the same for all the biologics. (HCP8E: No) Studies on Abatacept show that there is absolutely no correlation between the clinical response and the drug antibodies. That means even if you have high levels then they still respond and you cannot be guided by that (agreement). That means it’s very difficult and sometimes using only a measurement a…		4
	HCP1E		"I would say if anything, yeah, I probably am more thorough in my examination for those patients who I think probably haven’t got persistent active disease to explain their pain because that’s really a diagnosis of exclusion so you’ve got to make sure you’ve really thoroughly excluded inflammation before you can confidently say I think there’s something else going on here."		"I think we professionally want to help, we want to offer a solution to a problem and that isn’t always possible and we find that really hard and patients definitely pick up on the fact that we’re struggling, and they know that we’re finding them a heartsink and it’s because, you know, we don’t know what to do, to do next."	"There are [more medications] for young adults with rheumatoid arthritis, there aren’t for young adults with JIA." "there are some patients who upping their medication is absolutely the right thing to be doing because you know that, you know that they will have had it, you very clearly know, but that’s just not accounted for in pathways and it’s frustrating. So, rheumatoid arthritis we’ve got som…	"I think clinical trials need to have, erm, wider inclusion criteria (agreement) so were offered clinical trial the other day which we turned down because we just kind of, well, these inclusion criteria are so strict (agreement) I think we could get maybe two patients in the whole department who might be potentially eligible for it. So I think there needs to be, I appreciate particularly when you…		3
	HCP8E	"classically, in true Rheumatoid Arthritis that often switches off in pregnancy and I've got a number of women who’ve got four or five children because they felt so fantastic when they’re pregnant, they have just wished to be pregnant most of the time and literally have big families because it’s been the best way to get through their 20s and 30s was to be pregnant or breastfeeding for a lot of th…	"I can really remember, erm, within the first year of being a consultant and thinking I absolutely had a handle on this, sending a girl ‘round to x-ray, she’s somebody who’d had arthritis from the age of two and she said my hands are terrible and I had completely, and I joke about this with her now, she’s comes and does education with us, but I said to her I think you're exaggerating. I didn’t sa…	"often you don’t have a choice but if you’re labelling someone refractory to a treatment, you're essentially saying we’re not gonna give you that treatment ever again. And so, you know, erm, have you really squeezed every last drop of value out of that treatment before you change it I think is part of the decision about whether somebody is refractory or not. Is it that the patient doesn’t like or…	"Yeah, and I think being honest about how difficult it is to treat refractory symptoms. I mean, sometimes I feel totally, you know, depressed by my inability to treat refractory arthritis, let alone to treat refractory symptoms. You know, it’s very hard, isn’t it, to, I sit there in my office and there's a whole load of leaflets behind me with all the different medicines and you kind of turn arou…	"I think there’s the other end where there are patients who are really refractory to everything and they have dreadful arthritis, a bit like you were describing and I suppose I have the advantage, erm, of working across paediatrics and adults, erm, and actually as soon as they get to 16 I can call them seronegative Rheumatoid and then suddenly I've got a whole other load of drugs" "and have a cle…		"So that, biomedically that’s truly refractory arthritis and we’ve all got a very small but significant number of people who whatever you give them in whatever combination and however many times you inject their joints, whatever you do they always have active arthritis."	1
Both - Consultant Rheumatologist	HCP4D		"I think I always image them then. Probably because 1) imagining is more available, 2) I’ve recognised that as imaging has become more available and more sensitive, sometimes there is what I call sub-clinical synovitis. So inflammation that I can't detect, not because I'm a bad clinician, maybe I am, but, you know, I don’t think it’s that, erm, but because clinical examination is not as sensitive…		"I feel with that group I've kind of failed them more as a doctor cos these days because it is so rare for us not to control the inflammatory side of things with, you know, medicines, good old medicines that I can prescribe. I guess I feel more of a failure, which probably plays into why I probably feel more sorry for that group maybe, I don’t know. Erm, the other group, (HCP3D: Doctors are condi…	"I think we are much better resourced than pretty much anyone else in the country. There are very few others that have access to the sort of MDT support that we get, so we are very lucky, but I still think that we need to do better." "So there are guidelines, there are NICE guidelines, so for example, it’s not the DAS score but you do need to have, you know, the intolerance to Methotrexate, you d…		"if we talk about refractory disease that means I have not controlled their inflammation, yes? And actually that’s pretty rare – that’s probably less than 2% of our patients, you know, who have truly refractory disease as I would understand it i.e. ongoing inflammation despite biologics, because we have so many biologics available to us, I think we’re intervening earlier." "About 20% of our patie…	3
	HCP3E		"Particularly talking sort of neck, TMJ, hip, you know, where you can't see swelling (agreement) you probably image them a lot more in those, where you wouldn’t, you know, with a Poly flare you wouldn’t do it." "And getting a second opinion, getting another colleague (agreement) just to have another look, you know, especially if you’ve had the care of them for a long time, just a fresh pair of ey…	"Once you’ve done one of those lovely transfer summaries, you realise there is an onus on pediatricians to document clearly why you gave up on a drug or why, was it non-adherence (agreement), was it due to nausea, was it that effective, was it, and that’s very difficult to get from the notes, you know, old style notes (agreement) and you might not think of it with your newly diagnosed, you know, …		"because some of the CAMHS services won’t because it’s related to the arthritis they won’t take, whereas standalone anxiety they will take. So clinically I don’t think, you know in one way, you manage anxiety as anxiety but unfortunately the services don’t always and particularly in the 16 plus."			4
Paed - Consultant Rheumatologist	HCP2E			"I think trying a combination of drugs as well, if they were intolerant to Methotrexate in the past trying to bring in Methotrexate again but on a lower dose in addition to their other medicines, maximising the treatment doses/regimes/frequencies to try and get on top of the disease." "We’re way away from personalised medicine."	"Hard, you know, it’s hard for us and I think it’s hard for them, so it’s hard for everyone. Just challenging because you desperately want to find something that is going to help them and it’s not always possible and I think it’s quite hard for us to accept that it’s not always possible actually (agreement)."	"I'm more and more frustrated with NHS England restricting that choice of medicines cos you would like to be able to offer patients any medicine that they would like to have." "I think we also face the barriers of just the mental health services’ complete postcode lottery of whether they’ll take people from 16, whether they stop taking people at 16 or 18 and just so area dependent. I think that’s…	"You know, we don’t have any science comparing drugs, we’ve got none whatsoever. We really haven’t got anything to say whether one biologic’s better than another."	"I used to think it was a small number of patients we see and increasingly I think I'm becoming more aware of it’s probably not quite as small as I used to think it was...But I think there’s a small number of kids and young people that we look after that have persistent disease, it’s not just persistent symptoms (agreement), you know. They’ve got very obvious persistent disease that’s not being u…	2
	HCP4E		"You might say it if you do truly, you’ve done all the imaging, you truly believe the disease is in remission on the medication in that the disease is, there is no inflammation, you’ve kind of, MRI-ed everything, you're absolutely convinced that there's no inflammation, then you could say JIA in remission but chronic, and chronic pain is the second" "I think sometimes those patients have quite a …		"I've lost trust in myself, yeah, well nothing I have done has worked for you"	"It depends what you’re defining it for because if you're defining it to say right, I need to move on to the next line of treatment. I need to move on to the next step of the biologic ladder. Then yes, actually you do have to define it by inflammatory disease (agreement) because otherwise it’s pointless, you're not going to be changing biologic treatment on the basis of pain without inflammation.…	"I mean, even knowing which order to give biologics in is just a matter of which order they came out (laughter and agreement)."		3
	HCP5E			[Interviewer]: How can treatment strategies or research be improved for these patients? Personalised medicine (agreement).		"I think what is shocking to me being a paediatric rheumatologist only that the delay in medication coming from the adult world to the pediatric world (agreement.)" "I think compassionate use is easier actually (agreement). Ok, from my experience it’s easier for me to get the medication when I ask directly from a pharmaceutical company than going through the NHS process. Or the Trust then the NHS…	"If something could be done for, erm, I mean, clinical trial in adults coming to children earlier. I understand it’s not very interesting for pharmaceutical companies to invest in research and development in the pediatric population because they don’t get the money back, but they should." "I find it very actually frustrating and embarrassing sometimes when patients who are old enough start asking…		4
	HCP7E					"We have very rapid, easy access to drug treatment but quite a lengthy wait for psychological support treatments, physiotherapy, occupational therapy is somewhere in the middle probably."			6
	HCP9E		"I think we are using more and more MRIs and radiological evidence before we switch on. Sometimes I’ve started to tell, this is what I think, but I wouldn’t do the switch until I've got the MRI and if it shows a clear inflammation erosion then that kind of puts your threshold to go up swiftly but if it’s completely normal, which has happened in some case and then actually you go back and look wha…	"But it’s kind of the key is first of all, asking is it actually refractory? (HCP8E: yeah) I think that’s the real basics and nowadays we’ve got a very low threshold to change things (HCP8E: I think so) quickly than we used to because although you’ve got options nowadays we think twice. How long has it been? Has it been a good six months, good four months since you changed? Or is it just two mont…	"but if it’s refractory symptoms alone it gets real tricky and it’s so heterogeneous and I don’t think there’s an easy solution."	"in some of our centres we don’t routinely do antibody levels or trough levels and now I’m going to go explore that actually, is that something we could do for some people, but I don’t know if the lab facilities are there?" "There’s nothing else in the guidelines that we could go into [after 4 bDMARDs] and at the age of 14 and a half, I mean, have been referred for full joint replacement because …	"there’s so much unknowns, I'm just going to say, in terms of we don’t have any literature, we don’t know, so are they going to develop antibodies two years down the line, shall we electively change them? There's so much unknown about these things, why do people respond to Methotrexate alone? There’s a cohort who just respond to Methotrexate alone. It’s almost like a personalised medicine, isn’t …		2
Adult - Rheumatology Registrar	HCP3B						"I think for research to be improved you’d obviously have to target and look at this group specifically. But I do think we’re talking about people who have persistent, you know, biologically active RA, a lot of our biologic studies are looking at that group of patients. I don’t know how, whether it would be worthwhile looking at the patients who have got persistent disease but biologically inacti…		6
	HCP4B					"I think the problem with disease activity targets is cos it relies on the patient-reported VAS as well and the tender joint counts can all be very subjective so I think on it’s own I don’t think it’s a great way of ruling out."		"I think there’s another smaller cohort of patients less commonly who’ve basically had loads and loads of treatments in the past and they think this one is better than anything they’ve had before but objectively they’ve still got quite a lot of swollen joints and tender joints."	5
	HCP5D		"there might be some patients that we haven't found the explanation and the explanation with another investigation will come or another opinion from another doctor, erm, or something we haven’t even discovered yet like, you know, before the imaging of MRI that we could see detail in bones and things like that you, you know they could say to patients: “There’s no reason you’re in pain.” And then l…	"I think, the other thing that’s difficult is when to draw a line and say: “We’ve tried everything.” Because there isn’t really a line like sometimes you just go back and say: “Yes, I know you didn’t respond to Methotrexate five years ago but if we try it again and this time we add this and that (HCP6D: hmm), you know, I think it’s never-ending cycle to really say we’ve tried everything. Most of …	"But I mean, in every consultation, in most consultations you will find that something needs some attention, it’s not that you have nothing to offer and everything is already sorted for them. So either it will be you can help their pain in some way or some change in the medication to help the inflammation or an injection or, there is usually something that you can improve, erm, and I think that’s…	"I think refractory disease is a term is, is a difficult term because it depends what your goal is"	"I think we probably need more research in that area to see, you know, what overall helps patients but, erm, it might be that, as with everything, it’s very difficult to group everyone in one strategy and there are a lot of different things that work for different patients"	I think it is more common in general that we see patients who have refractory symptoms due to chronic pain rather than non-response to the inflammation	1
	HCP6D		"ultrasounds if you're not sure, make sure that there’s no evidence of inflammation" "and kind of going to what HCP5D said, if you, erm, if you have a patient whose DAS is very, very low, erm, but their ultrasound shows lots of inflammation then that patient has technically hit the target because you’ve got their DAS low but there’s still evidence of active disease. "	"if you’ve got someone that you think maybe we’ll go back to and they’ve got refractory disease and I can certainly think of a few cases in particular in the young adults where they’re perhaps slightly active, you could get them a little bit better, and they’ve had secondary inefficacy to something, one of the more mild treatments like perhaps Sulfasalazine and they’re on a biologic that’s workin…	"regardless of how you define refractory, if you know that you're gonna see a patient that’s coming in with something that’s tricky to treat and in spite of best attempts by everyone else has not been treated that can make you quite anxious before you see the patient so when you’re reading about the letter you kind of go: “Oh, god, you know, this person has either got A) Rheumatoid Arthritis that…	"But if you’re working in a clinic that’s already running an hour late and you get one of these patients in, it feels more of a kind of mental work out, more challenging to kind of quick, you need to kind of quickly boil down where the problem is, quickly think where the money is in terms of getting that person better and then trying to convince the patient what you’ve decided is the right thing …	"So often you, you know these things will work, the studies show it but actually in real life it’s an awful lot more tricky to get that put into action."	"but there are some cases where just (HCP5D: yes), in spite our best efforts, and thankfully it’s rare but that we just can't bring the disease under control. Erm, thankfully, like I said, that’s rare and is much better these days with the variety of biologic options that we have available but there are always gonna be a few that you can't get into remission."	1
Adult - Clinical Nurse Specialist	HCP2A		"If we are not happy with the clinical examination, then we might, erm, request an ultrasound or an MRI of joints. We check for inflammatory markers and we can use other questionnaires like PHQs and check their mental status, check their, check other prompts in terms of, for example, fibromyalgia. X-rays also check for damage, MRI/ultrasound can also, erm, show them and see the pattern of the dam…	"In terms of rheumatoid, if we think it’s inflammatory, erm true inflammatory disease still active, erm, if they have been through the entire array of options, then we might review and see which options were the most helpful in the past and going through the steps again to try and help the patient as much as we can, erm."			"Not enough, I think. There’s a lot done, but from what I read it, from my understanding, a lot doesn’t produce significant evidence to say: “This works and this is the best”, but it’s a bit of a trial and error and actually we do know it doesn’t work with a lot of, I can't say if most, again we don’t have any data, but probably used with the most, but it’s a very significant part of patients tha…	"It’s difficult to quantify, but I’ll say dozens to maybe a couple of hundreds at least over the last five years (hmm), just myself, through the department many more I'm sure (hmm), but yeah, quite a few."	3
	HCP6C		"So, if we feel their disease is still controlled but they’re getting them symptoms again (hmm) or non-specific symptoms, we’d ask them if they’d seen the GP first, if they’ve had any recent infections erm and anything new that’s changed that could’ve brought on them symptoms and if there isn’t anything we will get the consultant involved in case they want to do some ultrasound scans or any other…	"unfortunately, we haven't got a magic test that’s going to tell us what drugs going to work for them"	"Yeah, so clinically managing them can be very difficult because you can only provide what their consultant’s directed (hmm) and they don’t see the consultant as regularly as they see us (hmm), so they’re wanting us to change things and improve things for them, but we’ve also got to think that it’s the consultant that can prescribe, not us, and yeah, we’ve got to wait to give the drugs enough tim…		"yes because with the controlled, erm with the research controlled trials, there’s proof that these drugs work for patients erm and patients do understand, well they seem to understand that, you know, no one’s the same as the person next to them (hmm), so that sometimes it does take different drugs to work"	"You probably come across a couple a month maybe, sometimes it’s sort of the same ones coming back to you, cos we see patients every month or every other month anyway. So, if you’re talking about different patients, you’re probably getting about two or three a month over all the clinics."	2
	HCP2D	"And just being unlucky to have a particular type of disease that’s so aggressive and that particular immune system just doesn’t respond to anything and they’re very few and far between"				"nothing is really licensed for JIA so technically you're treating off-license in a large majority of the cases anyway." "But you can't access physiotherapy, you can’t access psychology, you can't access CAMHS, you know, you can’t access your free prescriptions and your free travel and all and those are things that all make a massive difference (HCP3D: absolutely) to suddenly have it for a long p…		"I think they’re only two or three people where you know they're taking that medication religiously, but we cannot control their symptoms. One of them is going for a bone marrow transplant"	4
Paed - Clinical Nurse Specialist	HCP6E			"it’s gonna be more difficult because we’ve got more different drugs and whilst that sounds counterintuitive, doesn’t it, cos the more you’ve got in your armoury, the better it should be, but actually I think it’ll make it worse."	"But it’s easier to give medicine, isn’t it? I mean, actually when people come and they’re in this chronic pain situation and there isn’t anything to treat as such, I’ll say it’s really difficult actually and in a way I'd rather you come in with a big swollen knee, at least I could’ve injected that and you could have been going home pain-free, but you can't and that is hard isn’t it?"				5
Adult - Occupational Therapist	HCP7C					"I know our commissioners are sort of reviewing the whole of the rheumatology services at the moment and I think it’s sometimes that the people reviewing the services don’t have the understanding about the conditions and like, you know. I know a lot of OT services, we’re lucky we do give people an hour and we haven't been challenged at the moment for as to why we give them an hour, but sometimes …	"there’s probably not enough research, no. I know there’s certainly research about joint protection, an OT called Alison Hammond has done quite a lot of research on joint education and that has found to be erm enhanced self-efficacy, and improved people’s coping strategies. There’s also information on hand exercises, which has come, I don’t know if you’ve heard of the SARAH trial, erm, so from th…	"we tend to get pockets of them that come through. I'd say, ooh, probably at least 10 if not more than that, to be honest with you. It’s quite hard to put a number on it, cos you tend to just see them and deal with them, you know what I mean, and treat them, so I wouldn’t think of treating them any differently than the other patients that come in. So, trying to separate out is quite difficult (ye…	4
	HCP8C							"I'd say it’s not many (hmm), erm I don’t know how many out of how many...Minority, yeah"	6
Adult - Pharmacist	HCP5B								7
Adult - Physiotherapist	HCP5C						"Erm, not direct for rheumatoid arthritis, no. Erm, the management, the style we have for the refractory patients is largely based around sort of chronic pain syndromes, fibromyalgia, chronic fatigue (hmm) and management of those conditions, which there is some evidence for, but I can't remember seeing an awful lot about uncontrolled rheumatoid arthritis or refractory rheumatoid arthritis "	"I've had quite a few erm if I've just got to put a number on it, erm, over the last I don’t know, hmm, at least sort of five to 10 a month on average with these type of patients that aren’t responding to the current treatment and needing help to manage through erm flare-ups, and then probably a similar sort of number as well who are reasonably well controlled with biologics and DMARDs and things…	5
	HCP7D	"for the group of patients that we just can't get on top of their disease, erm, to be honest, I think that is something, erm, that, yeah, biology, physiology, but I don’t have the knowledge to give an opinion."			"this is a patient group that is still symptomatic despite what we’re doing and, erm, as a clinician you feel, erm, that you want to give them something to make them better and I sometimes feel quite drained or low after I've seen them cos I don’t feel I'm doing anything to help them. So, maintaining them is one thing, but I'm not helping them necessarily to get them better, get back to the thing…	"in the adolescent world we normally have them at 13 and discharge them at 19, so I can keep them, I don’t necessarily have to say I'm going to give you six or eight sessions and then I'm, I won't say that, six to eight sessions and then I'm going to discharge you. Whilst in the adult world, from a physiotherapy point of view is they have X amount of sessions and then they have to be discharged, …	"Ooh, good point. Erm do you know? (laughs) From an exercise point of view I'm not even sure. It’s kind of something physiotherapists do as bread and butter (hmm) and, erm, and it’s, yeah, I don’t know. It’s very bad of me, I know (laughs). To be honest, if there is a research paper out there where it says about physiotherapy management of this group, I don’t know, (Hmm) cos I haven’t looked into…	"I think, I'm not currently working with anybody. I think we've got two or three patients like, hmm, do we? No current patients that I'm involved with that I can think of and I'm just trying to think now if we’ve had somebody in the past. I can't think of anybody."	2
Adult - Podiatrist	HCP1C		"But if I need, if I wanted clarification, if I thought there was something going off, then I would request an ultrasound."	"And it’s also now highlighting this group of patients, which perhaps do need a little bit more medical management from just sort of saying that: “Okay everything’s fine and off you go”."	"On the whole I find them, hmm, difficult to manage cos I know from my perspective I've done everything I can do [to manage foot pain] but according to the consultants there's nothing, nothing wrong with them"	"if you're using DAS28 then you can get a, you can get a low disease activity score quite happily, cos you're missing out one part, you’re missing out two, it’s a pair of feet (hmm) so I think that’s (pause). I can see where they’ve got that definition from but I don’t think it’s perhaps a correct definition (yeah it) of it. From my perspective it’s skewed (hmm and it’s not fully capturing) No, i…	"It’s the one I give all patients regardless. There’s enough evidence from Jim Woodburn and, ooh, I was going to name more, but Jim is my most common, my most prominent one and he’s doing, the provision of insoles is quite key, quite a lot of evidence to prove that insoles are of a benefit to patients both early and established RA and also the changing of orthopaedic footwear and things. So yeah,…	"I suppose over the last 14 years I’ve had my, I know I've definitely got at least 2 on my books already, still in my books. I’d say over the past 14 years, I've had about 10, if not more, but without, not really realising that’s what the definition was. Erm, then, yeah I think that I have definitely got 1-2 in my books currently (hmm) and I've had about 10 in the last 14 years."	1
Adult - Psychologist	HCP1A	"I mean my understanding of why pain might persist for some people rather than others, I mean I’ve no doubt that there are underlying physiological, maybe neuroscientific reasons why some people are more vulnerable to chronic, unexplained symptoms (hmm) than others. Erm, so there’s no, I don’t have any sense that it’s purely psychological, erm, I think that certain people’s bodies and brains are …			"The doctors also may be confused, not necessarily confused, but doesn’t like the fact that they can't fix this cos that’s what they do and that’s what the patient has the expectation they will do." "I think for some healthcare professionals they can induce quite a lot of discomfort for some medical professionals, who are, erm, coming at things obviously from a medical perspective, these patients…		"Hmm, erm, (laughs) enough, is there enough. (pause) I mean, there’s, I mean I have, I have confidence that there’s enough evidence base behind the strategies or the models that I use (erm), but could there be more? Absolutely. You know, we don’t even really scratch the surface of, I think, why some patients respond very well to some of these psychological therapies and some people really don’t r…	"So I'm not seeing very many patients at all who’s continuing to have active inflammation (hmm). I can think of one now. So they tend to come to me when that’s all sorted it, if you like (hmm) and then the, erm, the medical consultant or nurse is noticing that they’re struggling to cope and they’ve got persistent pain and fatigue and just helping them to try to understand how that’s different to …	3
	HCP6B				"I think where the work is really rewarding for me is how far you can get with psychological therapy, and that even if, even with the refractory disease, you know where someone has massive struggles physically, you know, they can make such big steps to change their lives. If things can change in terms of um, the kind of prioritising in pacing"	"I think it’s always interesting where these things are phrased…unable to achieve, um, you know, can very easily be taken as, as, you’re failing, if you haven’t done it. Um, and although, although that is a very medical definition, it’s not a (pause) the way it’s framed is not quite physiological, it suggests a kind of trying and failing, or not trying hard enough, which I think can be really, re…	" the specific literature around RA is relatively limited, so, I mean as with a number of other things in clinical health psychology we do kind of extrapolate a bit. I mean there’s obviously a, a big literature on chronic pain, much less around um, rheumatological issues specifically. Um, so we are needing to extrapolate, um, to some degree, but we are on, kind of, quite solid ground in terms of …	"I would probably say about 20 over the years with refractory disease, probably. Probably about twice or three times that with the persistent physical symptoms."	3
Paed - Social Worker	HCP3D				"The trouble is if your arthritis is under control and then everything’s ok, actually that's gonna be quite difficult to get extra support perhaps at school or, you know, it’s much easier to get extra support if you can sort of say and have it written down: “The arthritis is, you know, it’s inflammatory at the moment, it’s active, you can clearly see on the scan, it’s painful.” Those sort of writ…				6
		25	19	17	12	12	11	12
